# Supplementary material for: Genome-wide identification and stress response analysis of BcaCPK gene family in amphidiploid Brassica carinata
Source: BMC Plant Biol. 2024 Apr 17;24:296. doi: 10.1186/s12870-024-05004-9 (PMC11022436; doi:10.1186/s12870-024-05004-9)
Supplement: Supplementary file 1 — Supplementary Material 1 [file 12870_2024_5004_MOESM1_ESM.xlsx]

## Sheet: Table S1
	Table S1. A total of 123 CPK genes were identified in B. carinata
	Gene ID	Orthologous gene	New ID	Chromosome			Score cover
				No.	Start	End
	Bca_GomB01g00140	AtCPK2	BcaCPK2.B01a	B01	236536	239600	97.07
	Bca_GomB01g13710	AtCPK24	BcaCPK24.B01a	B01	10683384	10685606	87.31
	Bca_GomB01g14080	AtCPK24	BcaCPK24.B01b	B01	10938016	10940540	90.74
	Bca_GomB01g53600	AtCPK2	BcaCPK2.B01b	B01	56551274	56555556	85.17
	Bca_GomB01g53840	AtCPK2	BcaCPK2.B01c	B01	56664534	56674308	81.85
	Bca_GomB02g100180	AtCPK26	BcaCPK26.B02	B02	83688912	83691229	98.34
	Bca_GomB02g102930	AtCPK5	BcaCPK5.B02a	B02	85194077	85197147	91.38
	Bca_GomB02g13180	AtCPK6	BcaCPK6.B02	B02	13245062	13251659	92.14
	Bca_GomB02g14030	AtCPK16	BcaCPK16.B02a	B02	13888367	13891482	91.57
	Bca_GomB02g14070	AtCPK16	BcaCPK16.B02b	B02	13926718	13929689	91.57
	Bca_GomB02g39090	AtCPK8	BcaCPK8.B02	B02	49083171	49086770	94.57
	Bca_GomB02g39180	AtCPK34	BcaCPK34.B02	B02	49115407	49117821	93.1
	Bca_GomB02g45460	AtCPK7	BcaCPK7.B02	B02	52647236	52650205	93.83
	Bca_GomB02g45710	AtCPK17	BcaCPK17.B02	B02	52768625	52771154	95.27
	Bca_GomB02g52020	AtCPK1	BcaCPK1.B02a	B02	55908407	55911387	91.68
	Bca_GomB02g52390	AtCPK1	BcaCPK1.B02b	B02	56045780	56048849	90.94
	Bca_GomB02g56090	AtCPK19	BcaCPK19.B02a	B02	58449812	58452539	88.07
	Bca_GomB02g58070	AtCPK19	BcaCPK19.B02b	B02	59835666	59839456	88.07
	Bca_GomB02g78410	AtCPK13	BcaCPK13.B02	B02	72664838	72668176	95.83
	Bca_GomB02g80930	AtCPK12	BcaCPK12.B02a	B02	73936744	73939250	89.98
	Bca_GomB02g81240	AtCPK12	BcaCPK12.B02b	B02	74081721	74084227	89.98
	Bca_GomB02g87080	AtCPK3	BcaCPK3.B02a	B02	77230752	77268401	91.49
	Bca_GomB02g87120	AtCPK3	BcaCPK3.B02b	B02	77268156	77276103	90.79
	Bca_GomB02g96110	AtCPK5	BcaCPK5.B02b	B02	81584674	81587665	91.37
	Bca_GomB02g97030	AtCPK18	BcaCPK18.B02	B02	82013487	82020865	84.37
	Bca_GomB03g37850	AtCPK10	BcaCPK10.B03a	B03	21364228	21367886	91.23
	Bca_GomB03g46160	AtCPK11	BcaCPK11.B03	B03	27991921	27994379	97.98
	Bca_GomB03g66710	AtCPK30	BcaCPK30.B03	B03	43798609	43801101	91.23
	Bca_GomB03g68670	AtCPK29	BcaCPK29.B03	B03	45441366	45444472	86.86
	Bca_GomB03g78640	AtCPK6	BcaCPK6.B03	B03	66800343	66803280	92.27
	Bca_GomB03g79770	AtCPK16	BcaCPK16.B03	B03	68459953	68463124	89.47
	Bca_GomB03g87690	AtCPK10	BcaCPK10.B03b	B03	76434728	76437276	88.97
	Bca_GomB03g91480	AtCPK26	BcaCPK26.B03	B03	79361527	79363703	97.52
	Bca_GomB04g09120	AtCPK6	BcaCPK6.B04a	B04	8264690	8267626	91.96
	Bca_GomB04g13720	AtCPK12	BcaCPK12.B04a	B04	11649780	11655208	84.02
	Bca_GomB04g14940	AtCPK12	BcaCPK12.B04b	B04	12333687	12337954	83.44
	Bca_GomB04g42750	AtCPK6	BcaCPK6.B04b	B04	30530111	30533252	91.94
	Bca_GomB05g11090	AtCPK26	BcaCPK26.B05	B05	8646614	8648863	97.52
	Bca_GomB05g13880	AtCPK5	BcaCPK5.B05	B05	10348975	10351991	91.01
	Bca_GomB05g27130	AtCPK3	BcaCPK3.B05a	B05	17267285	17269739	90.76
	Bca_GomB05g27650	AtCPK3	BcaCPK3.B05b	B05	17505643	17508108	90.94
	Bca_GomB05g29780	AtCPK15	BcaCPK15.B05	B05	18750161	18753804	83.7
	Bca_GomB05g40670	AtCPK17	BcaCPK17.B05	B05	25156174	25158509	94.7
	Bca_GomB05g60460	AtCPK8	BcaCPK8.B05	B05	41758811	41762027	95.32
	Bca_GomB05g60500	AtCPK34	BcaCPK34.B05	B05	41797974	41800353	94.26
	Bca_GomB05g69510	AtCPK21	BcaCPK21.B05	B05	62392352	62395416	91.95
	Bca_GomB06g32440	AtCPK28	BcaCPK28.B06	B06	21443114	21446444	91.64
	Bca_GomB06g44050	AtCPK33	BcaCPK33.B06	B06	33132883	33135485	79.11
	Bca_GomB06g68700	AtCPK32	BcaCPK32.B06	B06	63736667	63740226	92.79
	Bca_GomB07g24220	AtCPK9	BcaCPK9.B07a	B07	16097143	16099435	93.16
	Bca_GomB07g24320	AtCPK9	BcaCPK9.B07b	B07	16226011	16245479	93.16
	Bca_GomB07g24360	AtCPK9	BcaCPK9.B07c	B07	16278677	16301912	93.16
	Bca_GomB07g30930	AtCPK28	BcaCPK28.B07	B07	21229777	21234140	89.13
	Bca_GomB07g35440	AtCPK14	BcaCPK14.B07	B07	23882746	23885404	87.34
	Bca_GomB07g37450	AtCPK12	BcaCPK12.B07a	B07	25203947	25206105	87.73
	Bca_GomB07g37640	AtCPK12	BcaCPK12.B07b	B07	25351634	25354105	87.73
	Bca_GomB07g48160	AtCPK9	BcaCPK9.B07d	B07	33003102	33006889	93.38
	Bca_GomB07g48250	AtCPK9	BcaCPK9.B07e	B07	33068795	33077853	93.93
	Bca_GomB07g56840	AtCPK2	BcaCPK2.B07	B07	39957975	39961255	85.8
	Bca_GomB08g04020	AtCPK1	BcaCPK1.B08a	B08	3611913	3622012	88.93
	Bca_GomB08g04090	AtCPK1	BcaCPK1.B08b	B08	3643831	3713245	96.05
	Bca_GomB08g04300	AtCPK1	BcaCPK1.B08c	B08	3820023	3822484	88.93
	Bca_GomB08g09450	AtCPK17	BcaCPK17.B08a	B08	7168598	7170905	93.94
	Bca_GomB08g09480	AtCPK17	BcaCPK17.B08b	B08	7174143	7215969	93.18
	Bca_GomB08g26170	AtCPK24	BcaCPK24.B08a	B08	16600627	16603909	88.66
	Bca_GomB08g32730	AtCPK20	BcaCPK20.B08	B08	21641076	21643955	90.57
	Bca_GomB08g47620	AtCPK4	BcaCPK4.B08	B08	33954709	33957619	96.4
	Bca_GomB08g57670	AtCPK17	BcaCPK17.B08c	B08	43632760	43635091	95.08
	Bca_GomB08g74270	AtCPK24	BcaCPK24.B08b	B08	72724750	72729398	92.31
	Bca_GomB08g89950	AtCPK32	BcaCPK32.B08	B08	86153606	86156692	93.87
	Bca_GomC01g05500	AtCPK5	BcaCPK5.C01a	C01	3879853	3883571	91.04
	Bca_GomC01g06980	AtCPK5	BcaCPK5.C01b	C01	4790743	4794489	90.68
	Bca_GomC01g19950	AtCPK15	BcaCPK15.C01	C01	14342247	14344960	85.29
	Bca_GomC01g22650	AtCPK3	BcaCPK3.C01	C01	17231321	17234002	88.85
	Bca_GomC02g07130	AtCPK17	BcaCPK17.C02	C02	5375458	5377948	94.72
	Bca_GomC02g12390	AtCPK34	BcaCPK34.C02	C02	8696634	8698990	93.88
	Bca_GomC02g12450	AtCPK8	BcaCPK8.C02	C02	8782852	8796204	95.2
	Bca_GomC02g38040	AtCPK21	BcaCPK21.C02	C02	36166699	36169629	92.31
	Bca_GomC02g40750	AtCPK14	BcaCPK14.C02	C02	41299435	41302196	86.23
	Bca_GomC03g06730	AtCPK12	BcaCPK12.C03a	C03	8503502	8511417	83.57
	Bca_GomC03g06750	AtCPK12	BcaCPK12.C03b	C03	8505219	8514008	83.71
	Bca_GomC03g09640	AtCPK1	BcaCPK1.C03a	C03	10354160	10356781	89.25
	Bca_GomC03g09920	AtCPK1	BcaCPK1.C03b	C03	10466808	10469177	90.54
	Bca_GomC03g26280	AtCPK24	BcaCPK24.C03	C03	19869179	19872306	87.89
	Bca_GomC03g40150	AtCPK11	BcaCPK11.C03	C03	29701945	29704681	96.91
	Bca_GomC03g47160	AtCPK2	BcaCPK2.C03a	C03	35537661	35540840	83.56
	Bca_GomC03g47380	AtCPK2	BcaCPK2.C03b	C03	35644242	35646789	83.56
	Bca_GomC03g54730	AtCPK9	BcaCPK9.C03	C03	42147970	42150910	93.75
	Bca_GomC03g61540	AtCPK6	BcaCPK6.C03	C03	48844308	48847376	92.67
	Bca_GomC03g62100	AtCPK16	BcaCPK16.C03a	C03	49325897	49328883	91.58
	Bca_GomC03g62900	AtCPK16	BcaCPK16.C03b	C03	50052350	50055289	90.94
	Bca_GomC04g04080	AtCPK14	BcaCPK14.C04a	C04	4503282	4515675	87.48
	Bca_GomC04g18760	AtCPK24	BcaCPK24.C04a	C04	17308051	17310700	92.15
	Bca_GomC04g27490	AtCPK19	BcaCPK19.C04	C04	32327940	32330342	87.84
	Bca_GomC04g38750	AtCPK13	BcaCPK13.C04	C04	45725521	45728887	96.78
	Bca_GomC04g53330	AtCPK24	BcaCPK24.C04b	C04	60383621	60386779	87.82
	Bca_GomC04g62030	AtCPK14	BcaCPK14.C04b	C04	66931187	66933895	87.38
	Bca_GomC05g21270	AtCPK10	BcaCPK10.C05	C05	14542245	14544988	90.16
	Bca_GomC05g38280	AtCPK11	BcaCPK11.C05	C05	33591527	33593955	97.58
	Bca_GomC05g56190	AtCPK2	BcaCPK2.C05	C05	52496968	52501665	86.96
	Bca_GomC06g28810	AtCPK32	BcaCPK32.C06	C06	37270741	37274049	94.44
	Bca_GomC06g52840	AtCPK30	BcaCPK30.C06	C06	58707743	58710419	91.23
	Bca_GomC06g54280	AtCPK29	BcaCPK29.C06	C06	59628681	59631718	86.3
	Bca_GomC07g07420	AtCPK16	BcaCPK16.C07	C07	12258928	12262159	89.47
	Bca_GomC07g27120	AtCPK28	BcaCPK28.C07	C07	39741850	39745097	90.82
	Bca_GomC07g43760	AtCPK12	BcaCPK12.C07	C07	54776349	54778973	90.39
	Bca_GomC07g46800	AtCPK13	BcaCPK13.C07	C07	56694756	56697774	96.21
	Bca_GomC07g53930	AtCPK3	BcaCPK3.C07	C07	61730859	61733614	91.3
	Bca_GomC07g62430	AtCPK5	BcaCPK5.C07a	C07	66819705	66822759	91.02
	Bca_GomC07g62480	AtCPK5	BcaCPK5.C07b	C07	66838888	66843205	91.02
	Bca_GomC07g64580	AtCPK18	BcaCPK18.C07	C07	68095233	68097772	86.19
	Bca_GomC08g33670	AtCPK13	BcaCPK13.C08	C08	38866388	38869673	92.05
	Bca_GomC08g40410	AtCPK32	BcaCPK32.C08	C08	43996955	44000076	93.14
	Bca_GomC08g52900	AtCPK10	BcaCPK10.C08	C08	51473567	51477203	90.11
	Bca_GomC09g01360	AtCPK12	BcaCPK12.C09a	C09	1687651	1690190	87.75
	Bca_GomC09g10780	AtCPK12	BcaCPK12.C09b	C09	7835645	7838466	87.73
	Bca_GomC09g13600	AtCPK28	BcaCPK28.C09	C09	9724523	9727745	88.89
	Bca_GomC09g44650	AtCPK8	BcaCPK8.C09	C09	48005953	48008951	93.25
	Bca_GomC09g44720	AtCPK34	BcaCPK34.C09	C09	48042955	48045357	93.3
	Bca_GomC09g52370	AtCPK7	BcaCPK7.C09a	C09	54225926	54229164	93.65
	Bca_GomC09g52580	AtCPK7	BcaCPK7.C09b	C09	54369069	54371970	94.39
	Bca_GomC09g52880	AtCPK17	BcaCPK17.C09	C09	54607825	54610212	96.02
	Bca_GomC09g60750	AtCPK1	BcaCPK1.C09	C09	59436559	59439870	90.87

## Sheet: Table S2
	Table S2. Physicochemical properties and predicted location of CPK proteins in B. carinata
	Gene ID	Number of EF-hand	Protein length (aa)	Molecular weight（kDa）	Theoretical pI（PI）	Instability index（Ⅱ）	Grand average of hydropathicity (GRAVY)	N-Myristoylation	Palmitoylation prediction	Predicted location
	Bca_GomB01g00140.mRNA1	4	409	45.85	4.99	37.79	-0.202	NO	NO	Nucleus.
	Bca_GomB01g13710.mRNA1	4	550	62.71	5.88	39.1	-0.451	YES	YES	Nucleus.
	Bca_GomB01g14080.mRNA1	4	580	66.15	6.29	40.88	-0.479	YES	YES	Nucleus.
	Bca_GomB01g53600.mRNA1	4	632	70.12	5.32	42.56	-0.494	NO	YES	Nucleus.
	Bca_GomB01g53840.mRNA1	4	607	67.47	5.5	43.87	-0.503	NO	YES	Nucleus.
	Bca_GomB02g100180.mRNA1	4	481	53.91	5.41	38.31	-0.222	NO	NO	Nucleus.
	Bca_GomB02g102930.mRNA1	4	548	61.48	5.45	38.43	-0.357	NO	YES	Nucleus.
	Bca_GomB02g13180.mRNA1	4	846	95.21	5.08	42.58	-0.262	NO	YES	Nucleus.
	Bca_GomB02g14030.mRNA1	4	577	65.22	9.34	39.36	-0.61	YES	YES	Nucleus.
	Bca_GomB02g14070.mRNA1	4	576	65.14	9.34	38.22	-0.61	YES	YES	Nucleus.
	Bca_GomB02g39090.mRNA1	4	534	60.09	5.8	40.64	-0.458	YES	YES	Nucleus.
	Bca_GomB02g39180.mRNA1	4	517	57.69	5.45	39.81	-0.458	YES	YES	Nucleus.
	Bca_GomB02g45460.mRNA1	4	535	59.71	5.87	39.27	-0.417	YES	YES	Nucleus.
	Bca_GomB02g45710.mRNA1	4	523	58.08	5.82	37.01	-0.47	YES	YES	Nucleus.
	Bca_GomB02g52020.mRNA1	4	607	67.51	5.28	46.32	-0.399	YES	YES	Nucleus.
	Bca_GomB02g52390.mRNA1	4	603	67.04	5.29	46.26	-0.372	YES	YES	Nucleus.
	Bca_GomB02g56090.mRNA1	4	545	62.01	5.96	38.44	-0.509	NO	YES	Nucleus.
	Bca_GomB02g58070.mRNA1	4	545	62.06	5.86	38.74	-0.507	NO	YES	Nucleus.
	Bca_GomB02g78410.mRNA1	4	528	59.5	6.2	42	-0.42	NO	YES	Nucleus.
	Bca_GomB02g80930.mRNA1	4	489	55.4	5.12	40.29	-0.372	NO	YES	Nucleus.
	Bca_GomB02g81240.mRNA1	4	489	55.4	5.12	40.29	-0.372	NO	YES	Nucleus.
	Bca_GomB02g87080.mRNA1	4	529	59.21	6.22	41.18	-0.522	YES	NO	Nucleus.
	Bca_GomB02g87120.mRNA1	4	521	58.38	6.14	40.81	-0.535	YES	NO	Nucleus.
	Bca_GomB02g96110.mRNA1	4	550	61.64	5.49	37.85	-0.338	NO	YES	Nucleus.
	Bca_GomB02g97030.mRNA1	4	511	58.1	8.65	39.9	-0.584	YES	YES	Nucleus.
	Bca_GomB03g37850.mRNA1	4	547	61.94	5.9	31.81	-0.385	NO	YES	Nucleus.
	Bca_GomB03g46160.mRNA1	4	497	56.15	5.27	45.11	-0.363	NO	NO	Nucleus.
	Bca_GomB03g66710.mRNA1	4	547	62.03	6.25	35.09	-0.416	YES	YES	Nucleus.
	Bca_GomB03g68670.mRNA1	4	552	62.78	6.52	37.91	-0.536	NO	YES	Nucleus.
	Bca_GomB03g78640.mRNA1	4	543	60.86	5.18	39.88	-0.324	NO	YES	Nucleus.
	Bca_GomB03g79770.mRNA1	4	574	65.04	9.25	37.05	-0.607	YES	YES	Nucleus.
	Bca_GomB03g87690.mRNA1	4	553	62.35	6.08	34.57	-0.381	NO	YES	Nucleus.
	Bca_GomB03g91480.mRNA1	4	483	54.13	5.31	36.52	-0.213	NO	NO	Nucleus.
	Bca_GomB04g09120.mRNA1	4	547	61.41	5.19	41.73	-0.332	NO	YES	Nucleus.
	Bca_GomB04g13720.mRNA1	4	488	55.37	5.05	46.19	-0.386	NO	YES	Nucleus.
	Bca_GomB04g14940.mRNA1	4	814	91.94	5.71	40.38	-0.398	NO	YES	Nucleus.
	Bca_GomB04g42750.mRNA1	4	546	61.33	5.15	41.46	-0.335	NO	YES	Nucleus.
	Bca_GomB05g11090.mRNA1	4	483	54.13	5.31	36.52	-0.213	NO	NO	Nucleus.
	Bca_GomB05g13880.mRNA1	4	544	61.05	5.43	41.86	-0.347	NO	YES	Nucleus.
	Bca_GomB05g27130.mRNA1	4	528	59.05	6.02	41.45	-0.508	YES	NO	Nucleus.
	Bca_GomB05g27650.mRNA1	4	528	59.08	6.09	40.88	-0.514	YES	NO	Nucleus.
	Bca_GomB05g29780.mRNA1	4	592	66.92	5.78	40.79	-0.508	YES	YES	Nucleus.
	Bca_GomB05g40670.mRNA1	4	523	58.15	5.72	40.2	-0.458	YES	YES	Nucleus.
	Bca_GomB05g60460.mRNA1	4	534	60.14	5.92	38.47	-0.451	YES	YES	Nucleus.
	Bca_GomB05g60500.mRNA1	4	517	57.73	5.5	38.66	-0.496	YES	YES	Nucleus.
	Bca_GomB05g69510.mRNA1	4	528	59.47	6.35	37.35	-0.49	YES	YES	Nucleus.
	Bca_GomB06g32440.mRNA1	4	526	59.57	8.84	39.34	-0.496	YES	NO	Nucleus.
	Bca_GomB06g44050.mRNA1	4	521	58.46	5.89	35.89	-0.423	NO	NO	Nucleus.
	Bca_GomB06g68700.mRNA1	4	539	61	5.92	38.76	-0.512	YES	YES	Nucleus.
	Bca_GomB07g24220.mRNA1	4	533	59.5	5.83	38.14	-0.488	YES	YES	Nucleus.
	Bca_GomB07g24320.mRNA1	4	533	59.5	5.83	38.14	-0.488	YES	YES	Nucleus.
	Bca_GomB07g24360.mRNA1	4	533	59.5	5.83	38.14	-0.488	YES	YES	Nucleus.
	Bca_GomB07g30930.mRNA1	4	543	61.2	8.92	38.94	-0.533	YES	YES	Nucleus.
	Bca_GomB07g35440.mRNA1	4	530	60.1	6.76	33.76	-0.4	YES	YES	Nucleus.
	Bca_GomB07g37450.mRNA1	4	485	54.9	5.24	42.9	-0.292	NO	YES	Nucleus.
	Bca_GomB07g37640.mRNA1	4	485	54.9	5.24	42.9	-0.292	NO	YES	Nucleus.
	Bca_GomB07g48160.mRNA1	4	539	60.43	5.64	40.24	-0.509	YES	YES	Nucleus.
	Bca_GomB07g48250.mRNA1	4	539	60.45	5.64	40.42	-0.511	YES	YES	Nucleus.
	Bca_GomB07g56840.mRNA1	4	631	70.01	5.3	38.09	-0.424	YES	YES	Nucleus.
	Bca_GomB08g04020.mRNA1	4	592	66.28	5.31	44.26	-0.457	YES	YES	Nucleus.
	Bca_GomB08g04090.mRNA1	4	405	45.49	4.98	40.8	-0.22	NO	YES	Nucleus.
	Bca_GomB08g04300.mRNA1	4	592	66.28	5.31	44.26	-0.457	YES	YES	Nucleus.
	Bca_GomB08g09450.mRNA1	4	521	57.99	5.6	40.75	-0.463	YES	YES	Nucleus.
	Bca_GomB08g09480.mRNA1	4	521	58.08	5.73	41.99	-0.471	YES	YES	Nucleus.
	Bca_GomB08g26170.mRNA1	4	550	62.47	5.77	43.76	-0.408	YES	YES	Nucleus.
	Bca_GomB08g32730.mRNA1	4	572	63.21	5.5	42.29	-0.371	YES	YES	Nucleus.
	Bca_GomB08g47620.mRNA1	4	500	56.39	5.17	45.74	-0.365	NO	NO	Nucleus.
	Bca_GomB08g57670.mRNA1	4	523	58.16	5.6	41.85	-0.47	YES	YES	Nucleus.
	Bca_GomB08g74270.mRNA1	4	583	66.23	6.54	43.2	-0.491	YES	YES	Nucleus.
	Bca_GomB08g89950.mRNA1	4	539	61.2	6.38	37.57	-0.488	YES	YES	Nucleus.
	Bca_GomC01g05500.mRNA1	4	603	67.79	5.42	41.52	-0.297	NO	YES	Nucleus.
	Bca_GomC01g06980.mRNA1	4	592	66.61	5.44	39.45	-0.332	NO	YES	Nucleus.
	Bca_GomC01g19950.mRNA1	4	572	64.65	5.82	38.62	-0.513	YES	YES	Nucleus.
	Bca_GomC01g22650.mRNA1	4	527	59.07	6.09	41.13	-0.518	YES	NO	Nucleus.
	Bca_GomC02g07130.mRNA1	4	522	58.08	5.68	38.88	-0.46	YES	YES	Nucleus.
	Bca_GomC02g12390.mRNA1	4	517	57.73	5.56	37.18	-0.485	NO	YES	Nucleus.
	Bca_GomC02g12450.mRNA1	4	635	71.34	7.01	46.74	-0.579	YES	YES	Nucleus.
	Bca_GomC02g38040.mRNA1	4	525	59.21	6.19	37.6	-0.482	YES	YES	Nucleus.
	Bca_GomC02g40750.mRNA1	4	533	60.39	6.98	33.18	-0.424	YES	YES	Nucleus.
	Bca_GomC03g06730.mRNA1	4	489	55.45	5.05	39.63	-0.437	NO	YES	Nucleus.
	Bca_GomC03g06750.mRNA1	4	541	60.96	5.05	39.92	-0.289	NO	YES	Nucleus.
	Bca_GomC03g09640.mRNA1	4	592	66.2	5.17	46.19	-0.426	YES	YES	Nucleus.
	Bca_GomC03g09920.mRNA1	4	582	65.6	5.2	45.83	-0.347	NO	YES	Nucleus.
	Bca_GomC03g26280.mRNA1	4	550	62.41	5.76	43.72	-0.407	YES	YES	Nucleus.
	Bca_GomC03g40150.mRNA1	4	500	56.39	5.13	46.85	-0.372	NO	NO	Nucleus.
	Bca_GomC03g47160.mRNA1	4	625	69.58	5.29	41.9	-0.444	NO	YES	Nucleus.
	Bca_GomC03g47380.mRNA1	4	625	69.58	5.36	41.43	-0.448	NO	YES	Nucleus.
	Bca_GomC03g54730.mRNA1	4	539	60.43	5.64	39.96	-0.51	YES	YES	Nucleus.
	Bca_GomC03g61540.mRNA1	4	539	60.48	5.2	41.79	-0.365	NO	YES	Nucleus.
	Bca_GomC03g62100.mRNA1	4	581	65.73	9.33	39.34	-0.65	YES	YES	Nucleus.
	Bca_GomC03g62900.mRNA1	4	584	66.11	9.37	38.71	-0.666	YES	YES	Nucleus.
	Bca_GomC04g04080.mRNA1	4	532	60.34	6.6	34.02	-0.393	YES	YES	Nucleus.
	Bca_GomC04g18760.mRNA1	4	584	66.3	6.29	43.51	-0.491	YES	YES	Nucleus.
	Bca_GomC04g27490.mRNA1	4	543	61.78	6	38.1	-0.463	NO	YES	Nucleus.
	Bca_GomC04g38750.mRNA1	4	528	59.54	6.67	41.63	-0.433	NO	YES	Nucleus.
	Bca_GomC04g53330.mRNA1	4	550	62.73	6.04	40.69	-0.459	YES	YES	Nucleus.
	Bca_GomC04g62030.mRNA1	4	531	60.07	6.96	34.19	-0.406	YES	YES	Nucleus.
	Bca_GomC05g21270.mRNA1	4	613	69.01	5.96	36.37	-0.357	NO	YES	Nucleus.
	Bca_GomC05g38280.mRNA1	4	497	56.07	5.17	46.14	-0.347	NO	NO	Nucleus.
	Bca_GomC05g56190.mRNA1	4	621	69.22	5.3	41.96	-0.463	NO	YES	Nucleus.
	Bca_GomC06g28810.mRNA1	4	538	60.85	5.84	39.52	-0.53	YES	YES	Nucleus.
	Bca_GomC06g52840.mRNA1	4	547	62.09	6.35	35.93	-0.42	YES	YES	Nucleus.
	Bca_GomC06g54280.mRNA1	4	552	62.79	6.62	36.45	-0.542	NO	YES	Nucleus.
	Bca_GomC07g07420.mRNA1	4	574	64.99	9.34	38.45	-0.594	YES	YES	Nucleus.
	Bca_GomC07g27120.mRNA1	4	534	60.36	8.84	38.48	-0.501	YES	NO	Nucleus.
	Bca_GomC07g43760.mRNA1	4	489	55.31	5.24	39.09	-0.375	NO	YES	Nucleus.
	Bca_GomC07g46800.mRNA1	4	528	59.51	6.33	41.22	-0.429	NO	YES	Nucleus.
	Bca_GomC07g53930.mRNA1	4	529	59.3	6.28	36.22	-0.51	YES	NO	Nucleus.
	Bca_GomC07g62430.mRNA1	4	548	61.4	5.45	38.21	-0.367	NO	YES	Nucleus.
	Bca_GomC07g62480.mRNA1	4	548	61.4	5.45	38.21	-0.367	NO	YES	Nucleus.
	Bca_GomC07g64580.mRNA1	4	527	59.82	8.56	38.15	-0.59	YES	YES	Nucleus.
	Bca_GomC08g33670.mRNA1	4	506	56.92	6.5	40.92	-0.397	NO	YES	Nucleus.
	Bca_GomC08g40410.mRNA1	4	540	61.24	6.11	36.43	-0.501	YES	YES	Nucleus.
	Bca_GomC08g52900.mRNA1	4	543	61.44	6.2	32.85	-0.344	NO	YES	Nucleus.
	Bca_GomC09g01360.mRNA1	4	412	46.38	5.06	40.35	-0.258	NO	YES	Nucleus.
	Bca_GomC09g10780.mRNA1	4	485	54.83	5.29	42.15	-0.302	NO	YES	Nucleus.
	Bca_GomC09g13600.mRNA1	4	543	61.42	8.87	40.81	-0.565	NO	YES	Nucleus.
	Bca_GomC09g44650.mRNA1	4	530	59.73	5.73	39.78	-0.441	YES	YES	Nucleus.
	Bca_GomC09g44720.mRNA1	4	517	57.63	5.45	39.6	-0.45	YES	YES	Nucleus.
	Bca_GomC09g52370.mRNA1	4	533	59.6	5.99	40.33	-0.455	YES	YES	Nucleus.
	Bca_GomC09g52580.mRNA1	4	535	59.9	5.76	40.01	-0.439	YES	YES	Nucleus.
	Bca_GomC09g52880.mRNA1	4	522	57.95	5.82	36.44	-0.455	YES	YES	Nucleus.
	Bca_GomC09g60750.mRNA1	4	595	66.21	5.43	44.91	-0.383	YES	YES	Nucleus.

## Sheet: Table S3
					Table S3. Duplication events of B. carinata
					Duplicate 1	Location	Duplicate 2	Location
				TD	Bca_GomB02g14030	Bca_GomB02:13888367	Bca_GomB02g14070	Bca_GomB02:13926718
					Bca_GomB02g87080	Bca_GomB02:77230752	Bca_GomB02g87120	Bca_GomB02:77268156
					Bca_GomB07g24320	Bca_GomB07:16226011	Bca_GomB07g24360	Bca_GomB07:16278677
					Bca_GomB07g48160	Bca_GomB07:33003102	Bca_GomB07g48250	Bca_GomB07:33068795
					Bca_GomB08g04020	Bca_GomB08:3611913	Bca_GomB08g04090	Bca_GomB08:3643831
					Bca_GomB08g09450	Bca_GomB08:7168598	Bca_GomB08g09480	Bca_GomB08:7174143
					Bca_GomC03g06730	Bca_GomC03:8503502	Bca_GomC03g06750	Bca_GomC03:8505219
					Bca_GomC07g62430	Bca_GomC07:66819705	Bca_GomC07g62480	Bca_GomC07:66838888
				DSD	Bca_GomB01g00140	Bca_GomB01:236536	Bca_GomB01g53600	Bca_GomB01:56551274
					Bca_GomB01g13710	Bca_GomB01:10683384	Bca_GomB01g14080	Bca_GomB01:10938016
					Bca_GomB01g14080	Bca_GomB01:10938016	Bca_GomB08g74270	Bca_GomB08:72724750
					Bca_GomB01g53600	Bca_GomB01:56551274	Bca_GomB01g53840	Bca_GomB01:56664534
					Bca_GomB01g53840	Bca_GomB01:56664534	Bca_GomB07g56840	Bca_GomB07:39957975
					Bca_GomB02g100180	Bca_GomB02:83688912	Bca_GomB03g91480	Bca_GomB03:79361527
					Bca_GomB02g102930	Bca_GomB02:85194077	Bca_GomC07g62430	Bca_GomC07:66819705
					Bca_GomB02g13180	Bca_GomB02:13245062	Bca_GomC03g61540	Bca_GomC03:48844308
					Bca_GomB02g14030	Bca_GomB02:13888367	Bca_GomC03g62100	Bca_GomC03:49325897
					Bca_GomB02g14070	Bca_GomB02:13926718	Bca_GomC03g62100	Bca_GomC03:49325897
					Bca_GomB02g39090	Bca_GomB02:49083171	Bca_GomC09g44650	Bca_GomC09:48005953
					Bca_GomB02g39180	Bca_GomB02:49115407	Bca_GomC09g44720	Bca_GomC09:48042955
					Bca_GomB02g45460	Bca_GomB02:52647236	Bca_GomC09g52580	Bca_GomC09:54369069
					Bca_GomB02g45710	Bca_GomB02:52768625	Bca_GomC09g52880	Bca_GomC09:54607825
					Bca_GomB02g52020	Bca_GomB02:55908407	Bca_GomB02g52390	Bca_GomB02:56045780
					Bca_GomB02g52390	Bca_GomB02:56045780	Bca_GomC09g60750	Bca_GomC09:59436559
					Bca_GomB02g56090	Bca_GomB02:58449812	Bca_GomB02g58070	Bca_GomB02:59835666
					Bca_GomB02g58070	Bca_GomB02:59835666	Bca_GomC04g27490	Bca_GomC04:32327940
					Bca_GomB02g78410	Bca_GomB02:72664838	Bca_GomC07g46800	Bca_GomC07:56694756
					Bca_GomB02g80930	Bca_GomB02:73936744	Bca_GomB02g81240	Bca_GomB02:74081721
					Bca_GomB02g81240	Bca_GomB02:74081721	Bca_GomC07g43760	Bca_GomC07:54776349
					Bca_GomB02g87080	Bca_GomB02:77230752	Bca_GomC07g53930	Bca_GomC07:61730859
					Bca_GomB02g87120	Bca_GomB02:77268156	Bca_GomC07g53930	Bca_GomC07:61730859
					Bca_GomB02g96110	Bca_GomB02:81584674	Bca_GomC07g62430	Bca_GomC07:66819705
					Bca_GomB02g97030	Bca_GomB02:82013487	Bca_GomC07g64580	Bca_GomC07:68095233
					Bca_GomB03g37850	Bca_GomB03:21364228	Bca_GomC08g52900	Bca_GomC08:51473567
					Bca_GomB03g46160	Bca_GomB03:27991921	Bca_GomC05g38280	Bca_GomC05:33591527
					Bca_GomB03g66710	Bca_GomB03:43798609	Bca_GomC06g52840	Bca_GomC06:58707743
					Bca_GomB03g68670	Bca_GomB03:45441366	Bca_GomC06g54280	Bca_GomC06:59628681
					Bca_GomB03g78640	Bca_GomB03:66800343	Bca_GomB04g09120	Bca_GomB04:8264690
					Bca_GomB03g79770	Bca_GomB03:68459953	Bca_GomC07g07420	Bca_GomC07:12258928
					Bca_GomB03g87690	Bca_GomB03:76434728	Bca_GomC05g21270	Bca_GomC05:14542245
					Bca_GomB03g91480	Bca_GomB03:79361527	Bca_GomB05g11090	Bca_GomB05:8646614
					Bca_GomB04g09120	Bca_GomB04:8264690	Bca_GomB04g42750	Bca_GomB04:30530111
					Bca_GomB04g13720	Bca_GomB04:11649780	Bca_GomC03g06730	Bca_GomC03:8503502
					Bca_GomB04g14940	Bca_GomB04:12333687	Bca_GomC03g06750	Bca_GomC03:8505219
					Bca_GomB04g42750	Bca_GomB04:30530111	Bca_GomC03g61540	Bca_GomC03:48844308
					Bca_GomB05g11090	Bca_GomB05:8646614	Bca_GomC03g61540	Bca_GomC03:48844308
					Bca_GomB05g13880	Bca_GomB05:10348975	Bca_GomC01g05500	Bca_GomC01:3879853
					Bca_GomB05g27130	Bca_GomB05:17267285	Bca_GomB05g27650	Bca_GomB05:17505643
					Bca_GomB05g27650	Bca_GomB05:17505643	Bca_GomC01g22650	Bca_GomC01:17231321
					Bca_GomB05g29780	Bca_GomB05:18750161	Bca_GomC01g19950	Bca_GomC01:14342247
					Bca_GomB05g40670	Bca_GomB05:25156174	Bca_GomC02g07130	Bca_GomC02:5375458
					Bca_GomB05g60460	Bca_GomB05:41758811	Bca_GomC02g12450	Bca_GomC02:8782852
					Bca_GomB05g60500	Bca_GomB05:41797974	Bca_GomC02g12390	Bca_GomC02:8696634
					Bca_GomB05g69510	Bca_GomB05:62392352	Bca_GomC02g38040	Bca_GomC02:36166699
					Bca_GomB06g32440	Bca_GomB06:21443114	Bca_GomC07g27120	Bca_GomC07:39741850
					Bca_GomB06g44050	Bca_GomB06:33132883	Bca_GomB07g24220	Bca_GomB07:16097143
					Bca_GomB06g68700	Bca_GomB06:63736667	Bca_GomC06g28810	Bca_GomC06:37270741
					Bca_GomB07g24220	Bca_GomB07:16097143	Bca_GomB07g24320	Bca_GomB07:16226011
					Bca_GomB07g24320	Bca_GomB07:16226011	Bca_GomC03g54730	Bca_GomC03:42147970
					Bca_GomB07g24360	Bca_GomB07:16278677	Bca_GomC03g54730	Bca_GomC03:42147970
					Bca_GomB07g30930	Bca_GomB07:21229777	Bca_GomC07g27120	Bca_GomC07:39741850
					Bca_GomB07g35440	Bca_GomB07:23882746	Bca_GomC04g04080	Bca_GomC04:4503282
					Bca_GomB07g37450	Bca_GomB07:25203947	Bca_GomB07g37640	Bca_GomB07:25351634
					Bca_GomB07g37640	Bca_GomB07:25351634	Bca_GomC09g10780	Bca_GomC09:7835645
					Bca_GomB07g48160	Bca_GomB07:33003102	Bca_GomC03g54730	Bca_GomC03:42147970
					Bca_GomB07g48250	Bca_GomB07:33068795	Bca_GomC03g54730	Bca_GomC03:42147970
					Bca_GomB07g56840	Bca_GomB07:39957975	Bca_GomC03g47380	Bca_GomC03:35644242
					Bca_GomB08g04020	Bca_GomB08:3611913	Bca_GomB08g04300	Bca_GomB08:3820023
					Bca_GomB08g04090	Bca_GomB08:3643831	Bca_GomB08g04300	Bca_GomB08:3820023
					Bca_GomB08g04300	Bca_GomB08:3820023	Bca_GomC09g60750	Bca_GomC09:59436559
					Bca_GomB08g09450	Bca_GomB08:7168598	Bca_GomB08g57670	Bca_GomB08:43632760
					Bca_GomB08g09480	Bca_GomB08:7174143	Bca_GomB08g57670	Bca_GomB08:43632760
					Bca_GomB08g26170	Bca_GomB08:16600627	Bca_GomC03g26280	Bca_GomC03:19869179
					Bca_GomB08g32730	Bca_GomB08:21641076	Bca_GomC09g60750	Bca_GomC09:59436559
					Bca_GomB08g47620	Bca_GomB08:33954709	Bca_GomC03g40150	Bca_GomC03:29701945
					Bca_GomB08g57670	Bca_GomB08:43632760	Bca_GomC02g07130	Bca_GomC02:5375458
					Bca_GomB08g74270	Bca_GomB08:72724750	Bca_GomC04g18760	Bca_GomC04:17308051
					Bca_GomB08g89950	Bca_GomB08:86153606	Bca_GomC08g40410	Bca_GomC08:43996955
					Bca_GomC01g05500	Bca_GomC01:3879853	Bca_GomC01g06980	Bca_GomC01:4790743
					Bca_GomC01g06980	Bca_GomC01:4790743	Bca_GomB02g102930	Bca_GomB02:85194077
					Bca_GomC01g19950	Bca_GomC01:14342247	Bca_GomC02g38040	Bca_GomC02:36166699
					Bca_GomC01g22650	Bca_GomC01:17231321	Bca_GomB02g87080	Bca_GomB02:77230752
					Bca_GomC02g07130	Bca_GomC02:5375458	Bca_GomC09g52880	Bca_GomC09:54607825
					Bca_GomC02g12390	Bca_GomC02:8696634	Bca_GomC09g44720	Bca_GomC09:48042955
					Bca_GomC02g12450	Bca_GomC02:8782852	Bca_GomC09g44650	Bca_GomC09:48005953
					Bca_GomC02g38040	Bca_GomC02:36166699	Bca_GomB07g24360	Bca_GomB07:16278677
					Bca_GomC02g40750	Bca_GomC02:41299435	Bca_GomC04g62030	Bca_GomC04:66931187
					Bca_GomC03g06730	Bca_GomC03:8503502	Bca_GomC07g43760	Bca_GomC07:54776349
					Bca_GomC03g06750	Bca_GomC03:8505219	Bca_GomC07g43760	Bca_GomC07:54776349
					Bca_GomC03g09640	Bca_GomC03:10354160	Bca_GomC03g09920	Bca_GomC03:10466808
					Bca_GomC03g09920	Bca_GomC03:10466808	Bca_GomB02g52020	Bca_GomB02:55908407
					Bca_GomC03g26280	Bca_GomC03:19869179	Bca_GomC04g53330	Bca_GomC04:60383621
					Bca_GomC03g40150	Bca_GomC03:29701945	Bca_GomC05g38280	Bca_GomC05:33591527
					Bca_GomC03g47160	Bca_GomC03:35537661	Bca_GomC03g47380	Bca_GomC03:35644242
					Bca_GomC03g47380	Bca_GomC03:35644242	Bca_GomC05g56190	Bca_GomC05:52496968
					Bca_GomC03g62100	Bca_GomC03:49325897	Bca_GomC03g62900	Bca_GomC03:50052350
					Bca_GomC03g62900	Bca_GomC03:50052350	Bca_GomC07g07420	Bca_GomC07:12258928
					Bca_GomC04g04080	Bca_GomC04:4503282	Bca_GomC04g62030	Bca_GomC04:66931187
					Bca_GomC04g18760	Bca_GomC04:17308051	Bca_GomC04g53330	Bca_GomC04:60383621
					Bca_GomC04g27490	Bca_GomC04:32327940	Bca_GomC02g38040	Bca_GomC02:36166699
					Bca_GomC04g38750	Bca_GomC04:45725521	Bca_GomC07g46800	Bca_GomC07:56694756
					Bca_GomC04g62030	Bca_GomC04:66931187	Bca_GomB08g89950	Bca_GomB08:86153606
					Bca_GomC05g21270	Bca_GomC05:14542245	Bca_GomC08g52900	Bca_GomC08:51473567
					Bca_GomC05g38280	Bca_GomC05:33591527	Bca_GomC09g10780	Bca_GomC09:7835645
					Bca_GomC06g28810	Bca_GomC06:37270741	Bca_GomC08g40410	Bca_GomC08:43996955
					Bca_GomC06g52840	Bca_GomC06:58707743	Bca_GomC08g52900	Bca_GomC08:51473567
					Bca_GomC06g54280	Bca_GomC06:59628681	Bca_GomB07g24220	Bca_GomB07:16097143
					Bca_GomC07g27120	Bca_GomC07:39741850	Bca_GomC09g13600	Bca_GomC09:9724523
					Bca_GomC07g43760	Bca_GomC07:54776349	Bca_GomC09g10780	Bca_GomC09:7835645
					Bca_GomC07g46800	Bca_GomC07:56694756	Bca_GomC08g33670	Bca_GomC08:38866388
					Bca_GomC07g62430	Bca_GomC07:66819705	Bca_GomB05g13880	Bca_GomB05:10348975
					Bca_GomC07g64580	Bca_GomC07:68095233	Bca_GomB02g14030	Bca_GomB02:13888367
					Bca_GomC08g33670	Bca_GomC08:38866388	Bca_GomB02g45460	Bca_GomB02:52647236
					Bca_GomC08g40410	Bca_GomC08:43996955	Bca_GomB07g35440	Bca_GomB07:23882746
					Bca_GomC09g01360	Bca_GomC09:1687651	Bca_GomC09g10780	Bca_GomC09:7835645
					Bca_GomC09g13600	Bca_GomC09:9724523	Bca_GomB03g79770	Bca_GomB03:68459953
					Bca_GomC09g44650	Bca_GomC09:48005953	Bca_GomC09g52580	Bca_GomC09:54369069
					Bca_GomC09g44720	Bca_GomC09:48042955	Bca_GomC02g07130	Bca_GomC02:5375458
					Bca_GomC09g52370	Bca_GomC09:54225926	Bca_GomC09g52580	Bca_GomC09:54369069
					Bca_GomC09g52880	Bca_GomC09:54607825	Bca_GomB08g57670	Bca_GomB08:43632760

## Sheet: Table S4
	Table S4. The Ka/Ks ratios analysis of duplicate gene pair of CPK gene family in B. carinata
	Seq_1	Seq_2	Ka	Ks	Ka_Ks
	Bca_GomC09g52370.mRNA1	Bca_GomC09g52580.mRNA1	0.00241287	0.00283286	0.851742
	Bca_GomB02g87080.mRNA1	Bca_GomB02g87120.mRNA1	0.00747359	0.00286465	2.6089
	Bca_GomB08g09450.mRNA1	Bca_GomB08g09480.mRNA1	0.00329671	0.00869575	0.379117
	Bca_GomB07g37450.mRNA1	Bca_GomB07g37640.mRNA1	0	0.0161557	0
	Bca_GomB02g56090.mRNA1	Bca_GomB02g58070.mRNA1	0.00233584	0.0174089	0.134175
	Bca_GomC03g62100.mRNA1	Bca_GomC03g62900.mRNA1	0.000743771	0.0203834	0.036489
	Bca_GomB02g14030.mRNA1	Bca_GomB02g14070.mRNA1	0	0.0230295	0
	Bca_GomB02g102930.mRNA1	Bca_GomC07g62430.mRNA1	0.00156658	0.0250023	0.0626574
	Bca_GomC03g09640.mRNA1	Bca_GomC03g09920.mRNA1	0.0192335	0.0329877	0.58305
	Bca_GomB01g53600.mRNA1	Bca_GomB01g53840.mRNA1	0.00141326	0.038031	0.0371608
	Bca_GomB01g00140.mRNA1	Bca_GomB01g53600.mRNA1	0	0.0466169	0
	Bca_GomC03g47160.mRNA1	Bca_GomC03g47380.mRNA1	0.00205386	0.0553478	0.0371082
	Bca_GomB05g27130.mRNA1	Bca_GomB05g27650.mRNA1	0.00326798	0.0703641	0.0464439
	Bca_GomB07g48160.mRNA1	Bca_GomB07g48250.mRNA1	0.00237922	0.0710415	0.0334906
	Bca_GomB01g13710.mRNA1	Bca_GomB01g14080.mRNA1	0.00425945	0.0786098	0.0541847
	Bca_GomB02g52020.mRNA1	Bca_GomB02g52390.mRNA1	0.00857101	0.092813	0.0923471
	Bca_GomC01g05500.mRNA1	Bca_GomC01g06980.mRNA1	0.0172696	0.100283	0.172209
	Bca_GomB02g58070.mRNA1	Bca_GomC04g27490.mRNA1	0.0149592	0.101956	0.146721
	Bca_GomC02g40750.mRNA1	Bca_GomC04g62030.mRNA1	0.0113746	0.136387	0.0833996
	Bca_GomB04g09120.mRNA1	Bca_GomB04g42750.mRNA1	0.00235942	0.148144	0.0159265
	Bca_GomB07g37640.mRNA1	Bca_GomC09g10780.mRNA1	0.0199864	0.149178	0.133977
	Bca_GomB03g46160.mRNA1	Bca_GomC05g38280.mRNA1	0.00433308	0.152295	0.028452
	Bca_GomB03g37850.mRNA1	Bca_GomC08g52900.mRNA1	0.0184501	0.160408	0.11502
	Bca_GomB07g35440.mRNA1	Bca_GomC04g04080.mRNA1	0.00894441	0.164088	0.0545099
	Bca_GomB04g13720.mRNA1	Bca_GomC03g06730.mRNA1	0.0296833	0.170765	0.173826
	Bca_GomB02g81240.mRNA1	Bca_GomC07g43760.mRNA1	0.021195	0.176089	0.120365
	Bca_GomB02g13180.mRNA1	Bca_GomC03g61540.mRNA1	0.0269929	0.176813	0.152663
	Bca_GomB04g14940.mRNA1	Bca_GomC03g06750.mRNA1	0.054877	0.180022	0.304835
	Bca_GomB02g14070.mRNA1	Bca_GomC03g62100.mRNA1	0.00758396	0.183198	0.0413975
	Bca_GomB05g69510.mRNA1	Bca_GomC02g38040.mRNA1	0.00780455	0.184583	0.042282
	Bca_GomB06g32440.mRNA1	Bca_GomC07g27120.mRNA1	0.00994833	0.191611	0.0519195
	Bca_GomB03g68670.mRNA1	Bca_GomC06g54280.mRNA1	0.0165069	0.193282	0.0854028
	Bca_GomB08g47620.mRNA1	Bca_GomC03g40150.mRNA1	0.00429801	0.194078	0.0221458
	Bca_GomB02g87120.mRNA1	Bca_GomC07g53930.mRNA1	0.0235099	0.194475	0.120889
	Bca_GomB07g48250.mRNA1	Bca_GomC03g54730.mRNA1	0.000792132	0.199515	0.00397028
	Bca_GomB03g79770.mRNA1	Bca_GomC07g07420.mRNA1	0.0129223	0.200561	0.0644311
	Bca_GomB08g09480.mRNA1	Bca_GomB08g57670.mRNA1	0.0135233	0.202805	0.0666812
	Bca_GomB05g29780.mRNA1	Bca_GomC01g19950.mRNA1	0.0220982	0.205532	0.107517
	Bca_GomB08g74270.mRNA1	Bca_GomC04g18760.mRNA1	0.0106934	0.210994	0.050681
	Bca_GomB05g60500.mRNA1	Bca_GomC02g12390.mRNA1	0.00747929	0.215518	0.0347038
	Bca_GomB08g26170.mRNA1	Bca_GomC03g26280.mRNA1	0.0132635	0.216053	0.0613897
	Bca_GomB02g100180.mRNA1	Bca_GomB03g91480.mRNA1	0.00810089	0.219349	0.0369315
	Bca_GomB05g40670.mRNA1	Bca_GomC02g07130.mRNA1	0.00790576	0.22205	0.0356035
	Bca_GomB08g89950.mRNA1	Bca_GomC08g40410.mRNA1	0.0168423	0.227971	0.0738788
	Bca_GomB03g78640.mRNA1	Bca_GomB04g09120.mRNA1	0.0228643	0.228189	0.100199
	Bca_GomB05g13880.mRNA1	Bca_GomC01g05500.mRNA1	0.0131863	0.234064	0.0563362
	Bca_GomB03g66710.mRNA1	Bca_GomC06g52840.mRNA1	0.00314383	0.235603	0.0133438
	Bca_GomB05g27650.mRNA1	Bca_GomC01g22650.mRNA1	0.0165741	0.242825	0.0682555
	Bca_GomB02g39180.mRNA1	Bca_GomC09g44720.mRNA1	0.00331515	0.243265	0.0136277
	Bca_GomB02g39090.mRNA1	Bca_GomC09g44650.mRNA1	0.00809943	0.253502	0.0319501
	Bca_GomC03g06730.mRNA1	Bca_GomC03g06750.mRNA1	0.0695758	0.254426	0.273462
	Bca_GomB05g60460.mRNA1	Bca_GomC02g12450.mRNA1	0.0200328	0.25807	0.0776253
	Bca_GomB02g78410.mRNA1	Bca_GomC07g46800.mRNA1	0.00736905	0.258548	0.0285017
	Bca_GomB02g97030.mRNA1	Bca_GomC07g64580.mRNA1	0.0303271	0.259733	0.116763
	Bca_GomB03g87690.mRNA1	Bca_GomC05g21270.mRNA1	0.0179661	0.26285	0.0683513
	Bca_GomB06g68700.mRNA1	Bca_GomC06g28810.mRNA1	0.0112272	0.265611	0.0422691
	Bca_GomB08g57670.mRNA1	Bca_GomC02g07130.mRNA1	0.0112588	0.27443	0.0410262
	Bca_GomB02g52390.mRNA1	Bca_GomC09g60750.mRNA1	0.015419	0.278641	0.0553367
	Bca_GomB02g45460.mRNA1	Bca_GomC09g52580.mRNA1	0.0133301	0.281116	0.0474185
	Bca_GomB02g45710.mRNA1	Bca_GomC09g52880.mRNA1	0.00495222	0.293033	0.0168998
	Bca_GomB07g56840.mRNA1	Bca_GomC03g47380.mRNA1	0.018776	0.296044	0.0634228
	Bca_GomB02g96110.mRNA1	Bca_GomC07g62430.mRNA1	0.0162856	0.296443	0.0549365
	Bca_GomB07g30930.mRNA1	Bca_GomC07g27120.mRNA1	0.0340897	0.303337	0.112382
	Bca_GomC07g27120.mRNA1	Bca_GomC09g13600.mRNA1	0.0309819	0.307274	0.100828
	Bca_GomB04g42750.mRNA1	Bca_GomC03g61540.mRNA1	0.0227947	0.32128	0.0709497
	Bca_GomB07g24360.mRNA1	Bca_GomC03g54730.mRNA1	0.0117657	0.324774	0.0362275
	Bca_GomC09g52880.mRNA1	Bca_GomB08g57670.mRNA1	0.0162744	0.336229	0.0484026
	Bca_GomC02g07130.mRNA1	Bca_GomC09g52880.mRNA1	0.0158847	0.338368	0.0469449
	Bca_GomB01g14080.mRNA1	Bca_GomB08g74270.mRNA1	0.0360207	0.34128	0.105546
	Bca_GomC04g18760.mRNA1	Bca_GomC04g53330.mRNA1	0.0283908	0.345203	0.082244
	Bca_GomC04g38750.mRNA1	Bca_GomC07g46800.mRNA1	0.0152331	0.352713	0.0431885
	Bca_GomC07g46800.mRNA1	Bca_GomC08g33670.mRNA1	0.0202351	0.355405	0.0569354
	Bca_GomB01g53840.mRNA1	Bca_GomB07g56840.mRNA1	0.0411037	0.358623	0.114615
	Bca_GomC03g62900.mRNA1	Bca_GomC07g07420.mRNA1	0.0309781	0.359778	0.0861035
	Bca_GomC03g47380.mRNA1	Bca_GomC05g56190.mRNA1	0.0321267	0.368242	0.0872436
	Bca_GomC03g06750.mRNA1	Bca_GomC07g43760.mRNA1	0.0855674	0.378017	0.226359
	Bca_GomC04g04080.mRNA1	Bca_GomC04g62030.mRNA1	0.0505935	0.380448	0.132984
	Bca_GomC06g28810.mRNA1	Bca_GomC08g40410.mRNA1	0.0424648	0.385545	0.110142
	Bca_GomC07g43760.mRNA1	Bca_GomC09g10780.mRNA1	0.0656925	0.386604	0.169922
	Bca_GomC05g21270.mRNA1	Bca_GomC08g52900.mRNA1	0.0283282	0.392183	0.072232
	Bca_GomB08g04300.mRNA1	Bca_GomC09g60750.mRNA1	0.0366245	0.408976	0.0895517
	Bca_GomC02g12450.mRNA1	Bca_GomC09g44650.mRNA1	0.0365346	0.414145	0.0882169
	Bca_GomC01g22650.mRNA1	Bca_GomB02g87080.mRNA1	0.0296448	0.418643	0.0708117
	Bca_GomC03g26280.mRNA1	Bca_GomC04g53330.mRNA1	0.0487847	0.438313	0.111301
	Bca_GomC01g06980.mRNA1	Bca_GomB02g102930.mRNA1	0.0389522	0.446979	0.0871454
	Bca_GomC02g12390.mRNA1	Bca_GomC09g44720.mRNA1	0.0197045	0.486183	0.040529
	Bca_GomC03g09920.mRNA1	Bca_GomB02g52020.mRNA1	0.0670658	0.555692	0.120689
	Bca_GomC06g52840.mRNA1	Bca_GomC08g52900.mRNA1	0.0782402	0.662692	0.118064
	Bca_GomC03g40150.mRNA1	Bca_GomC05g38280.mRNA1	0.0254727	0.758935	0.0335637
	Bca_GomC09g44720.mRNA1	Bca_GomC02g07130.mRNA1	0.0420571	0.767462	0.0548003
	Bca_GomC09g44650.mRNA1	Bca_GomC09g52580.mRNA1	0.058829	0.833307	0.070597
	Bca_GomB06g44050.mRNA1	Bca_GomB07g24220.mRNA1	0.133471	0.896558	0.14887
	Bca_GomC04g62030.mRNA1	Bca_GomB08g89950.mRNA1	0.117199	0.917306	0.127765
	Bca_GomC01g19950.mRNA1	Bca_GomC02g38040.mRNA1	0.111231	0.95622	0.116323
	Bca_GomC08g40410.mRNA1	Bca_GomB07g35440.mRNA1	0.109177	1.03686	0.105295
	Bca_GomC07g64580.mRNA1	Bca_GomB02g14030.mRNA1	0.123629	1.21592	0.101675
	Bca_GomC02g38040.mRNA1	Bca_GomB07g24360.mRNA1	0.179288	1.8131	0.0988846
	Bca_GomC05g38280.mRNA1	Bca_GomC09g10780.mRNA1	0.20134	2.17643	0.0925092
	Bca_GomB05g11090.mRNA1	Bca_GomC03g61540.mRNA1	0.0737741	2.34891	0.0314077
	Bca_GomB08g32730.mRNA1	Bca_GomC09g60750.mRNA1	0.197018	3.25628	0.0605041

## Sheet: Table S5
	Table S5. Details of the cis-elements identified in CPK gene family
	Gene ID	Cis-elements ID	Start	End	Putative cis-elements
	Bca_GomB01g00140.mRNA1	ABRE	1969	1974	abscisic acid responsiveness
	Bca_GomB01g13710.mRNA1	ABRE	668	673	abscisic acid responsiveness
	Bca_GomB01g14080.mRNA1	ABRE	724	729	abscisic acid responsiveness
	Bca_GomB01g53600.mRNA1	ABRE	774	779	abscisic acid responsiveness
	Bca_GomB01g53840.mRNA1	ABRE	774	779	abscisic acid responsiveness
	Bca_GomB02g100180.mRNA1	ABRE	832	837	abscisic acid responsiveness
	Bca_GomB02g100180.mRNA1	ABRE	1937	1942	abscisic acid responsiveness
	Bca_GomB02g102930.mRNA1	ABRE	1388	1397	abscisic acid responsiveness
	Bca_GomB02g102930.mRNA1	ABRE	1136	1143	abscisic acid responsiveness
	Bca_GomB02g102930.mRNA1	ABRE	1102	1107	abscisic acid responsiveness
	Bca_GomB02g13180.mRNA1	ABRE	1102	1111	abscisic acid responsiveness
	Bca_GomB02g13180.mRNA1	ABRE	1104	1110	abscisic acid responsiveness
	Bca_GomB02g13180.mRNA1	ABRE	1105	1110	abscisic acid responsiveness
	Bca_GomB02g13180.mRNA1	ABRE	1155	1160	abscisic acid responsiveness
	Bca_GomB02g14030.mRNA1	ABRE	930	935	abscisic acid responsiveness
	Bca_GomB02g14030.mRNA1	ABRE	956	961	abscisic acid responsiveness
	Bca_GomB02g14030.mRNA1	ABRE	1131	1136	abscisic acid responsiveness
	Bca_GomB02g14070.mRNA1	ABRE	1148	1153	abscisic acid responsiveness
	Bca_GomB02g39090.mRNA1	ABRE	1960	1969	abscisic acid responsiveness
	Bca_GomB02g39090.mRNA1	ABRE	424	430	abscisic acid responsiveness
	Bca_GomB02g39090.mRNA1	ABRE	1962	1968	abscisic acid responsiveness
	Bca_GomB02g39090.mRNA1	ABRE	34	39	abscisic acid responsiveness
	Bca_GomB02g39090.mRNA1	ABRE	425	430	abscisic acid responsiveness
	Bca_GomB02g39090.mRNA1	ABRE	901	906	abscisic acid responsiveness
	Bca_GomB02g39090.mRNA1	ABRE	1062	1067	abscisic acid responsiveness
	Bca_GomB02g39090.mRNA1	ABRE	1963	1968	abscisic acid responsiveness
	Bca_GomB02g45460.mRNA1	ABRE	1347	1352	abscisic acid responsiveness
	Bca_GomB02g52020.mRNA1	ABRE	944	950	abscisic acid responsiveness
	Bca_GomB02g52020.mRNA1	ABRE	945	950	abscisic acid responsiveness
	Bca_GomB02g52390.mRNA1	ABRE	955	961	abscisic acid responsiveness
	Bca_GomB02g52390.mRNA1	ABRE	956	961	abscisic acid responsiveness
	Bca_GomB02g56090.mRNA1	ABRE	1507	1514	abscisic acid responsiveness
	Bca_GomB02g56090.mRNA1	ABRE	1411	1416	abscisic acid responsiveness
	Bca_GomB02g56090.mRNA1	ABRE	1901	1906	abscisic acid responsiveness
	Bca_GomB02g58070.mRNA1	ABRE	1412	1417	abscisic acid responsiveness
	Bca_GomB02g58070.mRNA1	ABRE	1902	1907	abscisic acid responsiveness
	Bca_GomB02g78410.mRNA1	ABRE	1144	1149	abscisic acid responsiveness
	Bca_GomB02g80930.mRNA1	ABRE	513	522	abscisic acid responsiveness
	Bca_GomB02g80930.mRNA1	ABRE	1643	1649	abscisic acid responsiveness
	Bca_GomB02g80930.mRNA1	ABRE	583	588	abscisic acid responsiveness
	Bca_GomB02g80930.mRNA1	ABRE	1549	1554	abscisic acid responsiveness
	Bca_GomB02g80930.mRNA1	ABRE	1644	1649	abscisic acid responsiveness
	Bca_GomB02g81240.mRNA1	ABRE	513	522	abscisic acid responsiveness
	Bca_GomB02g81240.mRNA1	ABRE	1643	1649	abscisic acid responsiveness
	Bca_GomB02g81240.mRNA1	ABRE	583	588	abscisic acid responsiveness
	Bca_GomB02g81240.mRNA1	ABRE	1549	1554	abscisic acid responsiveness
	Bca_GomB02g81240.mRNA1	ABRE	1644	1649	abscisic acid responsiveness
	Bca_GomB02g87080.mRNA1	ABRE	1889	1895	abscisic acid responsiveness
	Bca_GomB02g87080.mRNA1	ABRE	1890	1895	abscisic acid responsiveness
	Bca_GomB02g87120.mRNA1	ABRE	1889	1895	abscisic acid responsiveness
	Bca_GomB02g87120.mRNA1	ABRE	1890	1895	abscisic acid responsiveness
	Bca_GomB02g96110.mRNA1	ABRE	921	927	abscisic acid responsiveness
	Bca_GomB02g96110.mRNA1	ABRE	164	169	abscisic acid responsiveness
	Bca_GomB02g96110.mRNA1	ABRE	498	503	abscisic acid responsiveness
	Bca_GomB02g96110.mRNA1	ABRE	609	614	abscisic acid responsiveness
	Bca_GomB02g96110.mRNA1	ABRE	901	906	abscisic acid responsiveness
	Bca_GomB02g96110.mRNA1	ABRE	922	927	abscisic acid responsiveness
	Bca_GomB02g96110.mRNA1	ABRE	1000	1005	abscisic acid responsiveness
	Bca_GomB02g97030.mRNA1	ABRE	1061	1066	abscisic acid responsiveness
	Bca_GomB02g97030.mRNA1	ABRE	1242	1247	abscisic acid responsiveness
	Bca_GomB02g97030.mRNA1	ABRE	1355	1360	abscisic acid responsiveness
	Bca_GomB03g37850.mRNA1	ABRE	13	18	abscisic acid responsiveness
	Bca_GomB03g37850.mRNA1	ABRE	1639	1644	abscisic acid responsiveness
	Bca_GomB03g37850.mRNA1	ABRE	1719	1724	abscisic acid responsiveness
	Bca_GomB03g46160.mRNA1	ABRE	1511	1516	abscisic acid responsiveness
	Bca_GomB03g66710.mRNA1	ABRE	690	699	abscisic acid responsiveness
	Bca_GomB03g66710.mRNA1	ABRE	1283	1288	abscisic acid responsiveness
	Bca_GomB03g68670.mRNA1	ABRE	510	517	abscisic acid responsiveness
	Bca_GomB03g68670.mRNA1	ABRE	786	792	abscisic acid responsiveness
	Bca_GomB03g68670.mRNA1	ABRE	787	792	abscisic acid responsiveness
	Bca_GomB03g68670.mRNA1	ABRE	829	834	abscisic acid responsiveness
	Bca_GomB03g68670.mRNA1	ABRE	982	987	abscisic acid responsiveness
	Bca_GomB03g68670.mRNA1	ABRE	1152	1157	abscisic acid responsiveness
	Bca_GomB03g78640.mRNA1	ABRE	887	892	abscisic acid responsiveness
	Bca_GomB03g87690.mRNA1	ABRE	741	746	abscisic acid responsiveness
	Bca_GomB03g87690.mRNA1	ABRE	1749	1754	abscisic acid responsiveness
	Bca_GomB03g91480.mRNA1	ABRE	1343	1349	abscisic acid responsiveness
	Bca_GomB03g91480.mRNA1	ABRE	310	315	abscisic acid responsiveness
	Bca_GomB03g91480.mRNA1	ABRE	1344	1349	abscisic acid responsiveness
	Bca_GomB04g09120.mRNA1	ABRE	1109	1116	abscisic acid responsiveness
	Bca_GomB04g09120.mRNA1	ABRE	72	78	abscisic acid responsiveness
	Bca_GomB04g09120.mRNA1	ABRE	73	78	abscisic acid responsiveness
	Bca_GomB04g09120.mRNA1	ABRE	133	138	abscisic acid responsiveness
	Bca_GomB04g13720.mRNA1	ABRE	609	618	abscisic acid responsiveness
	Bca_GomB04g13720.mRNA1	ABRE	137	142	abscisic acid responsiveness
	Bca_GomB04g13720.mRNA1	ABRE	250	255	abscisic acid responsiveness
	Bca_GomB04g13720.mRNA1	ABRE	497	502	abscisic acid responsiveness
	Bca_GomB04g14940.mRNA1	ABRE	236	243	abscisic acid responsiveness
	Bca_GomB04g14940.mRNA1	ABRE	189	194	abscisic acid responsiveness
	Bca_GomB04g42750.mRNA1	ABRE	178	185	abscisic acid responsiveness
	Bca_GomB04g42750.mRNA1	ABRE	982	988	abscisic acid responsiveness
	Bca_GomB04g42750.mRNA1	ABRE	983	988	abscisic acid responsiveness
	Bca_GomB04g42750.mRNA1	ABRE	1086	1091	abscisic acid responsiveness
	Bca_GomB05g11090.mRNA1	ABRE	1343	1349	abscisic acid responsiveness
	Bca_GomB05g11090.mRNA1	ABRE	297	302	abscisic acid responsiveness
	Bca_GomB05g11090.mRNA1	ABRE	1344	1349	abscisic acid responsiveness
	Bca_GomB05g27130.mRNA1	ABRE	1879	1884	abscisic acid responsiveness
	Bca_GomB05g27650.mRNA1	ABRE	1879	1884	abscisic acid responsiveness
	Bca_GomB05g29780.mRNA1	ABRE	1681	1688	abscisic acid responsiveness
	Bca_GomB05g29780.mRNA1	ABRE	1254	1260	abscisic acid responsiveness
	Bca_GomB05g29780.mRNA1	ABRE	914	919	abscisic acid responsiveness
	Bca_GomB05g29780.mRNA1	ABRE	1255	1260	abscisic acid responsiveness
	Bca_GomB05g29780.mRNA1	ABRE	1522	1527	abscisic acid responsiveness
	Bca_GomB05g40670.mRNA1	ABRE	1569	1578	abscisic acid responsiveness
	Bca_GomB05g60460.mRNA1	ABRE	1002	1007	abscisic acid responsiveness
	Bca_GomB05g60460.mRNA1	ABRE	1202	1207	abscisic acid responsiveness
	Bca_GomB05g60460.mRNA1	ABRE	1353	1358	abscisic acid responsiveness
	Bca_GomB05g69510.mRNA1	ABRE	1078	1084	abscisic acid responsiveness
	Bca_GomB05g69510.mRNA1	ABRE	1079	1084	abscisic acid responsiveness
	Bca_GomB06g32440.mRNA1	ABRE	1461	1468	abscisic acid responsiveness
	Bca_GomB06g32440.mRNA1	ABRE	1063	1069	abscisic acid responsiveness
	Bca_GomB06g32440.mRNA1	ABRE	1064	1069	abscisic acid responsiveness
	Bca_GomB06g44050.mRNA1	ABRE	1329	1338	abscisic acid responsiveness
	Bca_GomB06g44050.mRNA1	ABRE	675	680	abscisic acid responsiveness
	Bca_GomB06g44050.mRNA1	ABRE	919	924	abscisic acid responsiveness
	Bca_GomB06g44050.mRNA1	ABRE	1145	1150	abscisic acid responsiveness
	Bca_GomB06g68700.mRNA1	ABRE	416	421	abscisic acid responsiveness
	Bca_GomB06g68700.mRNA1	ABRE	499	504	abscisic acid responsiveness
	Bca_GomB06g68700.mRNA1	ABRE	1516	1521	abscisic acid responsiveness
	Bca_GomB06g68700.mRNA1	ABRE	1558	1563	abscisic acid responsiveness
	Bca_GomB07g24220.mRNA1	ABRE	1790	1795	abscisic acid responsiveness
	Bca_GomB07g24320.mRNA1	ABRE	1790	1795	abscisic acid responsiveness
	Bca_GomB07g24360.mRNA1	ABRE	1790	1795	abscisic acid responsiveness
	Bca_GomB07g35440.mRNA1	ABRE	712	717	abscisic acid responsiveness
	Bca_GomB07g35440.mRNA1	ABRE	1522	1527	abscisic acid responsiveness
	Bca_GomB07g35440.mRNA1	ABRE	1985	1990	abscisic acid responsiveness
	Bca_GomB07g37450.mRNA1	ABRE	203	208	abscisic acid responsiveness
	Bca_GomB07g37450.mRNA1	ABRE	1174	1179	abscisic acid responsiveness
	Bca_GomB07g37450.mRNA1	ABRE	1206	1211	abscisic acid responsiveness
	Bca_GomB07g37450.mRNA1	ABRE	1289	1294	abscisic acid responsiveness
	Bca_GomB07g37640.mRNA1	ABRE	1338	1343	abscisic acid responsiveness
	Bca_GomB07g37640.mRNA1	ABRE	1370	1375	abscisic acid responsiveness
	Bca_GomB07g37640.mRNA1	ABRE	1453	1458	abscisic acid responsiveness
	Bca_GomB07g48160.mRNA1	ABRE	1699	1704	abscisic acid responsiveness
	Bca_GomB07g48250.mRNA1	ABRE	1701	1706	abscisic acid responsiveness
	Bca_GomB07g56840.mRNA1	ABRE	1342	1347	abscisic acid responsiveness
	Bca_GomB07g56840.mRNA1	ABRE	1652	1657	abscisic acid responsiveness
	Bca_GomB08g04020.mRNA1	ABRE	904	909	abscisic acid responsiveness
	Bca_GomB08g04020.mRNA1	ABRE	917	922	abscisic acid responsiveness
	Bca_GomB08g04090.mRNA1	ABRE	333	338	abscisic acid responsiveness
	Bca_GomB08g04090.mRNA1	ABRE	346	351	abscisic acid responsiveness
	Bca_GomB08g04090.mRNA1	ABRE	1968	1973	abscisic acid responsiveness
	Bca_GomB08g04090.mRNA1	ABRE	1977	1982	abscisic acid responsiveness
	Bca_GomB08g04300.mRNA1	ABRE	902	907	abscisic acid responsiveness
	Bca_GomB08g04300.mRNA1	ABRE	915	920	abscisic acid responsiveness
	Bca_GomB08g26170.mRNA1	ABRE	271	280	abscisic acid responsiveness
	Bca_GomB08g26170.mRNA1	ABRE	273	278	abscisic acid responsiveness
	Bca_GomB08g32730.mRNA1	ABRE	743	748	abscisic acid responsiveness
	Bca_GomB08g32730.mRNA1	ABRE	870	875	abscisic acid responsiveness
	Bca_GomB08g32730.mRNA1	ABRE	1839	1844	abscisic acid responsiveness
	Bca_GomB08g32730.mRNA1	ABRE	1875	1880	abscisic acid responsiveness
	Bca_GomB08g57670.mRNA1	ABRE	1617	1626	abscisic acid responsiveness
	Bca_GomB08g57670.mRNA1	ABRE	803	808	abscisic acid responsiveness
	Bca_GomB08g74270.mRNA1	ABRE	15	24	abscisic acid responsiveness
	Bca_GomB08g74270.mRNA1	ABRE	17	22	abscisic acid responsiveness
	Bca_GomB08g89950.mRNA1	ABRE	954	963	abscisic acid responsiveness
	Bca_GomB08g89950.mRNA1	ABRE	957	962	abscisic acid responsiveness
	Bca_GomB08g89950.mRNA1	ABRE	1293	1298	abscisic acid responsiveness
	Bca_GomB08g89950.mRNA1	ABRE	1920	1925	abscisic acid responsiveness
	Bca_GomC01g19950.mRNA1	ABRE	1462	1471	abscisic acid responsiveness
	Bca_GomC01g19950.mRNA1	ABRE	1708	1715	abscisic acid responsiveness
	Bca_GomC01g19950.mRNA1	ABRE	1464	1470	abscisic acid responsiveness
	Bca_GomC01g19950.mRNA1	ABRE	977	982	abscisic acid responsiveness
	Bca_GomC01g19950.mRNA1	ABRE	1465	1470	abscisic acid responsiveness
	Bca_GomC01g19950.mRNA1	ABRE	1597	1602	abscisic acid responsiveness
	Bca_GomC01g22650.mRNA1	ABRE	12	21	abscisic acid responsiveness
	Bca_GomC01g22650.mRNA1	ABRE	1879	1887	abscisic acid responsiveness
	Bca_GomC01g22650.mRNA1	ABRE	14	20	abscisic acid responsiveness
	Bca_GomC01g22650.mRNA1	ABRE	15	20	abscisic acid responsiveness
	Bca_GomC01g22650.mRNA1	ABRE	1134	1139	abscisic acid responsiveness
	Bca_GomC01g22650.mRNA1	ABRE	1881	1886	abscisic acid responsiveness
	Bca_GomC02g07130.mRNA1	ABRE	286	295	abscisic acid responsiveness
	Bca_GomC02g12390.mRNA1	ABRE	601	606	abscisic acid responsiveness
	Bca_GomC02g12450.mRNA1	ABRE	1028	1033	abscisic acid responsiveness
	Bca_GomC02g38040.mRNA1	ABRE	578	583	abscisic acid responsiveness
	Bca_GomC02g40750.mRNA1	ABRE	58	64	abscisic acid responsiveness
	Bca_GomC02g40750.mRNA1	ABRE	59	64	abscisic acid responsiveness
	Bca_GomC02g40750.mRNA1	ABRE	967	972	abscisic acid responsiveness
	Bca_GomC02g40750.mRNA1	ABRE	1383	1388	abscisic acid responsiveness
	Bca_GomC03g26280.mRNA1	ABRE	318	327	abscisic acid responsiveness
	Bca_GomC03g26280.mRNA1	ABRE	320	325	abscisic acid responsiveness
	Bca_GomC03g47160.mRNA1	ABRE	1369	1374	abscisic acid responsiveness
	Bca_GomC03g47380.mRNA1	ABRE	1360	1365	abscisic acid responsiveness
	Bca_GomC03g54730.mRNA1	ABRE	436	441	abscisic acid responsiveness
	Bca_GomC03g54730.mRNA1	ABRE	1686	1691	abscisic acid responsiveness
	Bca_GomC03g61540.mRNA1	ABRE	757	766	abscisic acid responsiveness
	Bca_GomC03g61540.mRNA1	ABRE	1350	1357	abscisic acid responsiveness
	Bca_GomC03g61540.mRNA1	ABRE	759	765	abscisic acid responsiveness
	Bca_GomC03g61540.mRNA1	ABRE	760	765	abscisic acid responsiveness
	Bca_GomC03g61540.mRNA1	ABRE	804	809	abscisic acid responsiveness
	Bca_GomC03g62100.mRNA1	ABRE	498	503	abscisic acid responsiveness
	Bca_GomC03g62900.mRNA1	ABRE	60	69	abscisic acid responsiveness
	Bca_GomC03g62900.mRNA1	ABRE	62	68	abscisic acid responsiveness
	Bca_GomC03g62900.mRNA1	ABRE	31	36	abscisic acid responsiveness
	Bca_GomC03g62900.mRNA1	ABRE	63	68	abscisic acid responsiveness
	Bca_GomC03g62900.mRNA1	ABRE	303	308	abscisic acid responsiveness
	Bca_GomC03g62900.mRNA1	ABRE	879	884	abscisic acid responsiveness
	Bca_GomC03g62900.mRNA1	ABRE	1434	1439	abscisic acid responsiveness
	Bca_GomC04g04080.mRNA1	ABRE	807	816	abscisic acid responsiveness
	Bca_GomC04g04080.mRNA1	ABRE	810	815	abscisic acid responsiveness
	Bca_GomC04g04080.mRNA1	ABRE	1972	1977	abscisic acid responsiveness
	Bca_GomC04g27490.mRNA1	ABRE	1902	1907	abscisic acid responsiveness
	Bca_GomC04g53330.mRNA1	ABRE	1106	1115	abscisic acid responsiveness
	Bca_GomC04g62030.mRNA1	ABRE	396	402	abscisic acid responsiveness
	Bca_GomC04g62030.mRNA1	ABRE	397	402	abscisic acid responsiveness
	Bca_GomC04g62030.mRNA1	ABRE	404	409	abscisic acid responsiveness
	Bca_GomC04g62030.mRNA1	ABRE	527	532	abscisic acid responsiveness
	Bca_GomC05g21270.mRNA1	ABRE	448	457	abscisic acid responsiveness
	Bca_GomC05g21270.mRNA1	ABRE	1754	1759	abscisic acid responsiveness
	Bca_GomC05g38280.mRNA1	ABRE	500	505	abscisic acid responsiveness
	Bca_GomC06g28810.mRNA1	ABRE	1121	1126	abscisic acid responsiveness
	Bca_GomC06g28810.mRNA1	ABRE	1146	1151	abscisic acid responsiveness
	Bca_GomC06g28810.mRNA1	ABRE	1509	1514	abscisic acid responsiveness
	Bca_GomC06g52840.mRNA1	ABRE	686	695	abscisic acid responsiveness
	Bca_GomC06g52840.mRNA1	ABRE	1267	1272	abscisic acid responsiveness
	Bca_GomC07g07420.mRNA1	ABRE	1352	1357	abscisic acid responsiveness
	Bca_GomC07g27120.mRNA1	ABRE	110	115	abscisic acid responsiveness
	Bca_GomC07g27120.mRNA1	ABRE	973	978	abscisic acid responsiveness
	Bca_GomC07g27120.mRNA1	ABRE	1078	1083	abscisic acid responsiveness
	Bca_GomC07g43760.mRNA1	ABRE	882	888	abscisic acid responsiveness
	Bca_GomC07g43760.mRNA1	ABRE	883	888	abscisic acid responsiveness
	Bca_GomC07g46800.mRNA1	ABRE	49	54	abscisic acid responsiveness
	Bca_GomC07g46800.mRNA1	ABRE	337	342	abscisic acid responsiveness
	Bca_GomC07g53930.mRNA1	ABRE	1893	1898	abscisic acid responsiveness
	Bca_GomC07g62430.mRNA1	ABRE	130	135	abscisic acid responsiveness
	Bca_GomC07g62430.mRNA1	ABRE	373	378	abscisic acid responsiveness
	Bca_GomC07g62430.mRNA1	ABRE	472	477	abscisic acid responsiveness
	Bca_GomC07g62430.mRNA1	ABRE	577	582	abscisic acid responsiveness
	Bca_GomC07g62430.mRNA1	ABRE	962	967	abscisic acid responsiveness
	Bca_GomC07g62430.mRNA1	ABRE	1021	1026	abscisic acid responsiveness
	Bca_GomC07g62480.mRNA1	ABRE	131	136	abscisic acid responsiveness
	Bca_GomC07g62480.mRNA1	ABRE	374	379	abscisic acid responsiveness
	Bca_GomC07g62480.mRNA1	ABRE	473	478	abscisic acid responsiveness
	Bca_GomC07g62480.mRNA1	ABRE	578	583	abscisic acid responsiveness
	Bca_GomC07g62480.mRNA1	ABRE	964	969	abscisic acid responsiveness
	Bca_GomC07g62480.mRNA1	ABRE	1023	1028	abscisic acid responsiveness
	Bca_GomC07g64580.mRNA1	ABRE	462	467	abscisic acid responsiveness
	Bca_GomC07g64580.mRNA1	ABRE	479	484	abscisic acid responsiveness
	Bca_GomC07g64580.mRNA1	ABRE	554	559	abscisic acid responsiveness
	Bca_GomC07g64580.mRNA1	ABRE	641	646	abscisic acid responsiveness
	Bca_GomC07g64580.mRNA1	ABRE	747	752	abscisic acid responsiveness
	Bca_GomC08g33670.mRNA1	ABRE	140	146	abscisic acid responsiveness
	Bca_GomC08g33670.mRNA1	ABRE	2	7	abscisic acid responsiveness
	Bca_GomC08g33670.mRNA1	ABRE	141	146	abscisic acid responsiveness
	Bca_GomC08g40410.mRNA1	ABRE	1363	1370	abscisic acid responsiveness
	Bca_GomC08g40410.mRNA1	ABRE	1968	1975	abscisic acid responsiveness
	Bca_GomC08g40410.mRNA1	ABRE	1466	1471	abscisic acid responsiveness
	Bca_GomC08g52900.mRNA1	ABRE	1754	1759	abscisic acid responsiveness
	Bca_GomC09g01360.mRNA1	ABRE	1832	1837	abscisic acid responsiveness
	Bca_GomC09g10780.mRNA1	ABRE	1009	1018	abscisic acid responsiveness
	Bca_GomC09g10780.mRNA1	ABRE	320	325	abscisic acid responsiveness
	Bca_GomC09g10780.mRNA1	ABRE	1011	1016	abscisic acid responsiveness
	Bca_GomC09g10780.mRNA1	ABRE	1119	1124	abscisic acid responsiveness
	Bca_GomC09g10780.mRNA1	ABRE	1218	1223	abscisic acid responsiveness
	Bca_GomC09g44650.mRNA1	ABRE	398	405	abscisic acid responsiveness
	Bca_GomC09g44650.mRNA1	ABRE	470	476	abscisic acid responsiveness
	Bca_GomC09g44650.mRNA1	ABRE	94	99	abscisic acid responsiveness
	Bca_GomC09g44650.mRNA1	ABRE	471	476	abscisic acid responsiveness
	Bca_GomC09g44650.mRNA1	ABRE	921	926	abscisic acid responsiveness
	Bca_GomC09g44650.mRNA1	ABRE	1149	1154	abscisic acid responsiveness
	Bca_GomC09g44720.mRNA1	ABRE	160	165	abscisic acid responsiveness
	Bca_GomC09g52370.mRNA1	ABRE	594	600	abscisic acid responsiveness
	Bca_GomC09g52370.mRNA1	ABRE	595	600	abscisic acid responsiveness
	Bca_GomC09g52580.mRNA1	ABRE	595	601	abscisic acid responsiveness
	Bca_GomC09g52580.mRNA1	ABRE	596	601	abscisic acid responsiveness
	Bca_GomC09g52880.mRNA1	ABRE	832	837	abscisic acid responsiveness
	Bca_GomC09g52880.mRNA1	ABRE	1143	1148	abscisic acid responsiveness
	Bca_GomB01g00140.mRNA1	ARE	860	866	anaerobic induction
	Bca_GomB01g00140.mRNA1	ARE	1418	1424	anaerobic induction
	Bca_GomB01g00140.mRNA1	ARE	1581	1587	anaerobic induction
	Bca_GomB01g13710.mRNA1	ARE	338	344	anaerobic induction
	Bca_GomB01g13710.mRNA1	ARE	1987	1993	anaerobic induction
	Bca_GomB01g14080.mRNA1	ARE	391	397	anaerobic induction
	Bca_GomB01g53600.mRNA1	ARE	860	866	anaerobic induction
	Bca_GomB01g53600.mRNA1	ARE	899	905	anaerobic induction
	Bca_GomB01g53600.mRNA1	ARE	1151	1157	anaerobic induction
	Bca_GomB01g53840.mRNA1	ARE	860	866	anaerobic induction
	Bca_GomB01g53840.mRNA1	ARE	899	905	anaerobic induction
	Bca_GomB01g53840.mRNA1	ARE	1151	1157	anaerobic induction
	Bca_GomB02g102930.mRNA1	ARE	1248	1254	anaerobic induction
	Bca_GomB02g13180.mRNA1	ARE	29	35	anaerobic induction
	Bca_GomB02g14030.mRNA1	ARE	839	845	anaerobic induction
	Bca_GomB02g14030.mRNA1	ARE	1978	1984	anaerobic induction
	Bca_GomB02g14070.mRNA1	ARE	954	960	anaerobic induction
	Bca_GomB02g39090.mRNA1	ARE	1167	1173	anaerobic induction
	Bca_GomB02g39180.mRNA1	ARE	41	47	anaerobic induction
	Bca_GomB02g39180.mRNA1	ARE	762	768	anaerobic induction
	Bca_GomB02g39180.mRNA1	ARE	788	794	anaerobic induction
	Bca_GomB02g39180.mRNA1	ARE	1272	1278	anaerobic induction
	Bca_GomB02g39180.mRNA1	ARE	1308	1314	anaerobic induction
	Bca_GomB02g45460.mRNA1	ARE	44	50	anaerobic induction
	Bca_GomB02g45460.mRNA1	ARE	342	348	anaerobic induction
	Bca_GomB02g45710.mRNA1	ARE	1208	1214	anaerobic induction
	Bca_GomB02g52020.mRNA1	ARE	1841	1847	anaerobic induction
	Bca_GomB02g52390.mRNA1	ARE	853	859	anaerobic induction
	Bca_GomB02g52390.mRNA1	ARE	1848	1854	anaerobic induction
	Bca_GomB02g56090.mRNA1	ARE	100	106	anaerobic induction
	Bca_GomB02g56090.mRNA1	ARE	1170	1176	anaerobic induction
	Bca_GomB02g58070.mRNA1	ARE	101	107	anaerobic induction
	Bca_GomB02g58070.mRNA1	ARE	1172	1178	anaerobic induction
	Bca_GomB02g78410.mRNA1	ARE	460	466	anaerobic induction
	Bca_GomB02g78410.mRNA1	ARE	1959	1965	anaerobic induction
	Bca_GomB02g80930.mRNA1	ARE	1490	1496	anaerobic induction
	Bca_GomB02g80930.mRNA1	ARE	1877	1883	anaerobic induction
	Bca_GomB02g80930.mRNA1	ARE	1963	1969	anaerobic induction
	Bca_GomB02g81240.mRNA1	ARE	1490	1496	anaerobic induction
	Bca_GomB02g81240.mRNA1	ARE	1877	1883	anaerobic induction
	Bca_GomB02g81240.mRNA1	ARE	1963	1969	anaerobic induction
	Bca_GomB02g87080.mRNA1	ARE	464	470	anaerobic induction
	Bca_GomB02g87080.mRNA1	ARE	1095	1101	anaerobic induction
	Bca_GomB02g87080.mRNA1	ARE	1292	1298	anaerobic induction
	Bca_GomB02g87080.mRNA1	ARE	1328	1334	anaerobic induction
	Bca_GomB02g87120.mRNA1	ARE	464	470	anaerobic induction
	Bca_GomB02g87120.mRNA1	ARE	1095	1101	anaerobic induction
	Bca_GomB02g87120.mRNA1	ARE	1292	1298	anaerobic induction
	Bca_GomB02g87120.mRNA1	ARE	1328	1334	anaerobic induction
	Bca_GomB02g96110.mRNA1	ARE	602	608	anaerobic induction
	Bca_GomB02g96110.mRNA1	ARE	698	704	anaerobic induction
	Bca_GomB02g96110.mRNA1	ARE	703	709	anaerobic induction
	Bca_GomB02g96110.mRNA1	ARE	708	714	anaerobic induction
	Bca_GomB02g96110.mRNA1	ARE	1155	1161	anaerobic induction
	Bca_GomB02g96110.mRNA1	ARE	1626	1632	anaerobic induction
	Bca_GomB02g97030.mRNA1	ARE	1514	1520	anaerobic induction
	Bca_GomB02g97030.mRNA1	ARE	1979	1985	anaerobic induction
	Bca_GomB03g37850.mRNA1	ARE	401	407	anaerobic induction
	Bca_GomB03g37850.mRNA1	ARE	924	930	anaerobic induction
	Bca_GomB03g37850.mRNA1	ARE	1774	1780	anaerobic induction
	Bca_GomB03g46160.mRNA1	ARE	1639	1645	anaerobic induction
	Bca_GomB03g66710.mRNA1	ARE	367	373	anaerobic induction
	Bca_GomB03g66710.mRNA1	ARE	1481	1487	anaerobic induction
	Bca_GomB03g68670.mRNA1	ARE	1128	1134	anaerobic induction
	Bca_GomB03g78640.mRNA1	ARE	287	293	anaerobic induction
	Bca_GomB03g78640.mRNA1	ARE	810	816	anaerobic induction
	Bca_GomB03g78640.mRNA1	ARE	1923	1929	anaerobic induction
	Bca_GomB03g79770.mRNA1	ARE	216	222	anaerobic induction
	Bca_GomB03g79770.mRNA1	ARE	519	525	anaerobic induction
	Bca_GomB03g79770.mRNA1	ARE	585	591	anaerobic induction
	Bca_GomB03g87690.mRNA1	ARE	288	294	anaerobic induction
	Bca_GomB03g87690.mRNA1	ARE	458	464	anaerobic induction
	Bca_GomB03g87690.mRNA1	ARE	463	469	anaerobic induction
	Bca_GomB03g87690.mRNA1	ARE	1160	1166	anaerobic induction
	Bca_GomB03g91480.mRNA1	ARE	133	139	anaerobic induction
	Bca_GomB03g91480.mRNA1	ARE	1659	1665	anaerobic induction
	Bca_GomB04g09120.mRNA1	ARE	715	721	anaerobic induction
	Bca_GomB04g09120.mRNA1	ARE	1294	1300	anaerobic induction
	Bca_GomB04g09120.mRNA1	ARE	1901	1907	anaerobic induction
	Bca_GomB04g13720.mRNA1	ARE	29	35	anaerobic induction
	Bca_GomB04g13720.mRNA1	ARE	626	632	anaerobic induction
	Bca_GomB04g13720.mRNA1	ARE	838	844	anaerobic induction
	Bca_GomB04g13720.mRNA1	ARE	1261	1267	anaerobic induction
	Bca_GomB04g13720.mRNA1	ARE	1803	1809	anaerobic induction
	Bca_GomB04g14940.mRNA1	ARE	863	869	anaerobic induction
	Bca_GomB04g14940.mRNA1	ARE	868	874	anaerobic induction
	Bca_GomB04g14940.mRNA1	ARE	1708	1714	anaerobic induction
	Bca_GomB04g14940.mRNA1	ARE	1783	1789	anaerobic induction
	Bca_GomB04g42750.mRNA1	ARE	1393	1399	anaerobic induction
	Bca_GomB04g42750.mRNA1	ARE	1980	1986	anaerobic induction
	Bca_GomB05g11090.mRNA1	ARE	120	126	anaerobic induction
	Bca_GomB05g11090.mRNA1	ARE	1659	1665	anaerobic induction
	Bca_GomB05g13880.mRNA1	ARE	825	831	anaerobic induction
	Bca_GomB05g13880.mRNA1	ARE	1820	1826	anaerobic induction
	Bca_GomB05g13880.mRNA1	ARE	1904	1910	anaerobic induction
	Bca_GomB05g27130.mRNA1	ARE	701	707	anaerobic induction
	Bca_GomB05g27130.mRNA1	ARE	929	935	anaerobic induction
	Bca_GomB05g27130.mRNA1	ARE	989	995	anaerobic induction
	Bca_GomB05g27130.mRNA1	ARE	1026	1032	anaerobic induction
	Bca_GomB05g27650.mRNA1	ARE	931	937	anaerobic induction
	Bca_GomB05g27650.mRNA1	ARE	994	1000	anaerobic induction
	Bca_GomB05g29780.mRNA1	ARE	1920	1926	anaerobic induction
	Bca_GomB05g40670.mRNA1	ARE	1068	1074	anaerobic induction
	Bca_GomB05g60460.mRNA1	ARE	39	45	anaerobic induction
	Bca_GomB05g60460.mRNA1	ARE	463	469	anaerobic induction
	Bca_GomB05g60460.mRNA1	ARE	1043	1049	anaerobic induction
	Bca_GomB05g60460.mRNA1	ARE	1340	1346	anaerobic induction
	Bca_GomB05g60500.mRNA1	ARE	90	96	anaerobic induction
	Bca_GomB05g60500.mRNA1	ARE	1881	1887	anaerobic induction
	Bca_GomB05g69510.mRNA1	ARE	330	336	anaerobic induction
	Bca_GomB05g69510.mRNA1	ARE	571	577	anaerobic induction
	Bca_GomB05g69510.mRNA1	ARE	1011	1017	anaerobic induction
	Bca_GomB06g32440.mRNA1	ARE	152	158	anaerobic induction
	Bca_GomB06g32440.mRNA1	ARE	508	514	anaerobic induction
	Bca_GomB06g32440.mRNA1	ARE	1272	1278	anaerobic induction
	Bca_GomB06g32440.mRNA1	ARE	1300	1306	anaerobic induction
	Bca_GomB07g24220.mRNA1	ARE	1051	1057	anaerobic induction
	Bca_GomB07g24220.mRNA1	ARE	1624	1630	anaerobic induction
	Bca_GomB07g24320.mRNA1	ARE	1047	1053	anaerobic induction
	Bca_GomB07g24320.mRNA1	ARE	1624	1630	anaerobic induction
	Bca_GomB07g24360.mRNA1	ARE	1048	1054	anaerobic induction
	Bca_GomB07g24360.mRNA1	ARE	1624	1630	anaerobic induction
	Bca_GomB07g30930.mRNA1	ARE	1118	1124	anaerobic induction
	Bca_GomB07g35440.mRNA1	ARE	606	612	anaerobic induction
	Bca_GomB07g35440.mRNA1	ARE	799	805	anaerobic induction
	Bca_GomB07g48160.mRNA1	ARE	973	979	anaerobic induction
	Bca_GomB07g48160.mRNA1	ARE	1176	1182	anaerobic induction
	Bca_GomB07g48160.mRNA1	ARE	1288	1294	anaerobic induction
	Bca_GomB07g48250.mRNA1	ARE	421	427	anaerobic induction
	Bca_GomB07g48250.mRNA1	ARE	623	629	anaerobic induction
	Bca_GomB07g48250.mRNA1	ARE	735	741	anaerobic induction
	Bca_GomB07g56840.mRNA1	ARE	880	886	anaerobic induction
	Bca_GomB07g56840.mRNA1	ARE	936	942	anaerobic induction
	Bca_GomB08g04020.mRNA1	ARE	1496	1502	anaerobic induction
	Bca_GomB08g04090.mRNA1	ARE	928	934	anaerobic induction
	Bca_GomB08g04090.mRNA1	ARE	1469	1475	anaerobic induction
	Bca_GomB08g04090.mRNA1	ARE	1681	1687	anaerobic induction
	Bca_GomB08g04300.mRNA1	ARE	1494	1500	anaerobic induction
	Bca_GomB08g09450.mRNA1	ARE	1564	1570	anaerobic induction
	Bca_GomB08g09450.mRNA1	ARE	1908	1914	anaerobic induction
	Bca_GomB08g09480.mRNA1	ARE	902	908	anaerobic induction
	Bca_GomB08g09480.mRNA1	ARE	1563	1569	anaerobic induction
	Bca_GomB08g09480.mRNA1	ARE	1907	1913	anaerobic induction
	Bca_GomB08g26170.mRNA1	ARE	1187	1193	anaerobic induction
	Bca_GomB08g26170.mRNA1	ARE	1544	1550	anaerobic induction
	Bca_GomB08g26170.mRNA1	ARE	1646	1652	anaerobic induction
	Bca_GomB08g26170.mRNA1	ARE	1785	1791	anaerobic induction
	Bca_GomB08g26170.mRNA1	ARE	1906	1912	anaerobic induction
	Bca_GomB08g26170.mRNA1	ARE	1943	1949	anaerobic induction
	Bca_GomB08g32730.mRNA1	ARE	133	139	anaerobic induction
	Bca_GomB08g32730.mRNA1	ARE	1502	1508	anaerobic induction
	Bca_GomB08g32730.mRNA1	ARE	1705	1711	anaerobic induction
	Bca_GomB08g47620.mRNA1	ARE	575	581	anaerobic induction
	Bca_GomB08g47620.mRNA1	ARE	647	653	anaerobic induction
	Bca_GomB08g47620.mRNA1	ARE	995	1001	anaerobic induction
	Bca_GomB08g47620.mRNA1	ARE	1099	1105	anaerobic induction
	Bca_GomB08g47620.mRNA1	ARE	1179	1185	anaerobic induction
	Bca_GomB08g47620.mRNA1	ARE	1623	1629	anaerobic induction
	Bca_GomB08g57670.mRNA1	ARE	849	855	anaerobic induction
	Bca_GomB08g57670.mRNA1	ARE	1034	1040	anaerobic induction
	Bca_GomB08g57670.mRNA1	ARE	1051	1057	anaerobic induction
	Bca_GomB08g57670.mRNA1	ARE	1103	1109	anaerobic induction
	Bca_GomB08g57670.mRNA1	ARE	1912	1918	anaerobic induction
	Bca_GomB08g74270.mRNA1	ARE	163	169	anaerobic induction
	Bca_GomB08g74270.mRNA1	ARE	984	990	anaerobic induction
	Bca_GomB08g89950.mRNA1	ARE	1191	1197	anaerobic induction
	Bca_GomB08g89950.mRNA1	ARE	1413	1419	anaerobic induction
	Bca_GomC01g19950.mRNA1	ARE	1915	1921	anaerobic induction
	Bca_GomC01g22650.mRNA1	ARE	1008	1014	anaerobic induction
	Bca_GomC01g22650.mRNA1	ARE	1296	1302	anaerobic induction
	Bca_GomC02g07130.mRNA1	ARE	234	240	anaerobic induction
	Bca_GomC02g07130.mRNA1	ARE	1015	1021	anaerobic induction
	Bca_GomC02g07130.mRNA1	ARE	1800	1806	anaerobic induction
	Bca_GomC02g07130.mRNA1	ARE	1886	1892	anaerobic induction
	Bca_GomC02g12390.mRNA1	ARE	666	672	anaerobic induction
	Bca_GomC02g12390.mRNA1	ARE	1873	1879	anaerobic induction
	Bca_GomC02g12450.mRNA1	ARE	34	40	anaerobic induction
	Bca_GomC02g12450.mRNA1	ARE	461	467	anaerobic induction
	Bca_GomC02g12450.mRNA1	ARE	1076	1082	anaerobic induction
	Bca_GomC02g12450.mRNA1	ARE	1337	1343	anaerobic induction
	Bca_GomC02g12450.mRNA1	ARE	1370	1376	anaerobic induction
	Bca_GomC02g12450.mRNA1	ARE	1392	1398	anaerobic induction
	Bca_GomC02g12450.mRNA1	ARE	1719	1725	anaerobic induction
	Bca_GomC02g38040.mRNA1	ARE	89	95	anaerobic induction
	Bca_GomC02g38040.mRNA1	ARE	1133	1139	anaerobic induction
	Bca_GomC02g38040.mRNA1	ARE	1188	1194	anaerobic induction
	Bca_GomC02g40750.mRNA1	ARE	273	279	anaerobic induction
	Bca_GomC03g06730.mRNA1	ARE	262	268	anaerobic induction
	Bca_GomC03g06730.mRNA1	ARE	894	900	anaerobic induction
	Bca_GomC03g06750.mRNA1	ARE	91	97	anaerobic induction
	Bca_GomC03g06750.mRNA1	ARE	293	299	anaerobic induction
	Bca_GomC03g06750.mRNA1	ARE	378	384	anaerobic induction
	Bca_GomC03g06750.mRNA1	ARE	472	478	anaerobic induction
	Bca_GomC03g06750.mRNA1	ARE	502	508	anaerobic induction
	Bca_GomC03g06750.mRNA1	ARE	1395	1401	anaerobic induction
	Bca_GomC03g09640.mRNA1	ARE	245	251	anaerobic induction
	Bca_GomC03g09640.mRNA1	ARE	520	526	anaerobic induction
	Bca_GomC03g09640.mRNA1	ARE	898	904	anaerobic induction
	Bca_GomC03g09640.mRNA1	ARE	1619	1625	anaerobic induction
	Bca_GomC03g09920.mRNA1	ARE	211	217	anaerobic induction
	Bca_GomC03g09920.mRNA1	ARE	486	492	anaerobic induction
	Bca_GomC03g09920.mRNA1	ARE	864	870	anaerobic induction
	Bca_GomC03g09920.mRNA1	ARE	1584	1590	anaerobic induction
	Bca_GomC03g26280.mRNA1	ARE	202	208	anaerobic induction
	Bca_GomC03g26280.mRNA1	ARE	1641	1647	anaerobic induction
	Bca_GomC03g26280.mRNA1	ARE	1777	1783	anaerobic induction
	Bca_GomC03g40150.mRNA1	ARE	883	889	anaerobic induction
	Bca_GomC03g40150.mRNA1	ARE	1887	1893	anaerobic induction
	Bca_GomC03g47160.mRNA1	ARE	941	947	anaerobic induction
	Bca_GomC03g47160.mRNA1	ARE	976	982	anaerobic induction
	Bca_GomC03g47160.mRNA1	ARE	1257	1263	anaerobic induction
	Bca_GomC03g47380.mRNA1	ARE	926	932	anaerobic induction
	Bca_GomC03g47380.mRNA1	ARE	961	967	anaerobic induction
	Bca_GomC03g47380.mRNA1	ARE	1247	1253	anaerobic induction
	Bca_GomC03g54730.mRNA1	ARE	948	954	anaerobic induction
	Bca_GomC03g61540.mRNA1	ARE	107	113	anaerobic induction
	Bca_GomC03g61540.mRNA1	ARE	146	152	anaerobic induction
	Bca_GomC03g61540.mRNA1	ARE	446	452	anaerobic induction
	Bca_GomC03g61540.mRNA1	ARE	1052	1058	anaerobic induction
	Bca_GomC03g62100.mRNA1	ARE	404	410	anaerobic induction
	Bca_GomC03g62900.mRNA1	ARE	242	248	anaerobic induction
	Bca_GomC03g62900.mRNA1	ARE	1593	1599	anaerobic induction
	Bca_GomC04g04080.mRNA1	ARE	562	568	anaerobic induction
	Bca_GomC04g04080.mRNA1	ARE	892	898	anaerobic induction
	Bca_GomC04g18760.mRNA1	ARE	145	151	anaerobic induction
	Bca_GomC04g18760.mRNA1	ARE	1366	1372	anaerobic induction
	Bca_GomC04g18760.mRNA1	ARE	1680	1686	anaerobic induction
	Bca_GomC04g18760.mRNA1	ARE	1954	1960	anaerobic induction
	Bca_GomC04g27490.mRNA1	ARE	404	410	anaerobic induction
	Bca_GomC04g27490.mRNA1	ARE	460	466	anaerobic induction
	Bca_GomC04g27490.mRNA1	ARE	820	826	anaerobic induction
	Bca_GomC04g38750.mRNA1	ARE	1041	1047	anaerobic induction
	Bca_GomC04g38750.mRNA1	ARE	1686	1692	anaerobic induction
	Bca_GomC04g53330.mRNA1	ARE	226	232	anaerobic induction
	Bca_GomC04g53330.mRNA1	ARE	665	671	anaerobic induction
	Bca_GomC04g53330.mRNA1	ARE	757	763	anaerobic induction
	Bca_GomC04g53330.mRNA1	ARE	1481	1487	anaerobic induction
	Bca_GomC04g62030.mRNA1	ARE	1399	1405	anaerobic induction
	Bca_GomC05g21270.mRNA1	ARE	245	251	anaerobic induction
	Bca_GomC05g21270.mRNA1	ARE	1003	1009	anaerobic induction
	Bca_GomC05g38280.mRNA1	ARE	267	273	anaerobic induction
	Bca_GomC05g38280.mRNA1	ARE	561	567	anaerobic induction
	Bca_GomC05g56190.mRNA1	ARE	761	767	anaerobic induction
	Bca_GomC05g56190.mRNA1	ARE	1123	1129	anaerobic induction
	Bca_GomC06g28810.mRNA1	ARE	293	299	anaerobic induction
	Bca_GomC06g28810.mRNA1	ARE	1320	1326	anaerobic induction
	Bca_GomC06g52840.mRNA1	ARE	1481	1487	anaerobic induction
	Bca_GomC06g54280.mRNA1	ARE	1675	1681	anaerobic induction
	Bca_GomC07g07420.mRNA1	ARE	377	383	anaerobic induction
	Bca_GomC07g07420.mRNA1	ARE	837	843	anaerobic induction
	Bca_GomC07g07420.mRNA1	ARE	992	998	anaerobic induction
	Bca_GomC07g07420.mRNA1	ARE	1498	1504	anaerobic induction
	Bca_GomC07g27120.mRNA1	ARE	1279	1285	anaerobic induction
	Bca_GomC07g27120.mRNA1	ARE	1421	1427	anaerobic induction
	Bca_GomC07g43760.mRNA1	ARE	1883	1889	anaerobic induction
	Bca_GomC07g43760.mRNA1	ARE	1967	1973	anaerobic induction
	Bca_GomC07g46800.mRNA1	ARE	1273	1279	anaerobic induction
	Bca_GomC07g46800.mRNA1	ARE	1346	1352	anaerobic induction
	Bca_GomC07g53930.mRNA1	ARE	538	544	anaerobic induction
	Bca_GomC07g53930.mRNA1	ARE	701	707	anaerobic induction
	Bca_GomC07g53930.mRNA1	ARE	1174	1180	anaerobic induction
	Bca_GomC07g53930.mRNA1	ARE	1348	1354	anaerobic induction
	Bca_GomC07g53930.mRNA1	ARE	1385	1391	anaerobic induction
	Bca_GomC07g62430.mRNA1	ARE	175	181	anaerobic induction
	Bca_GomC07g62430.mRNA1	ARE	181	187	anaerobic induction
	Bca_GomC07g62430.mRNA1	ARE	573	579	anaerobic induction
	Bca_GomC07g62430.mRNA1	ARE	663	669	anaerobic induction
	Bca_GomC07g62430.mRNA1	ARE	676	682	anaerobic induction
	Bca_GomC07g62430.mRNA1	ARE	711	717	anaerobic induction
	Bca_GomC07g62430.mRNA1	ARE	1150	1156	anaerobic induction
	Bca_GomC07g62480.mRNA1	ARE	176	182	anaerobic induction
	Bca_GomC07g62480.mRNA1	ARE	182	188	anaerobic induction
	Bca_GomC07g62480.mRNA1	ARE	574	580	anaerobic induction
	Bca_GomC07g62480.mRNA1	ARE	664	670	anaerobic induction
	Bca_GomC07g62480.mRNA1	ARE	677	683	anaerobic induction
	Bca_GomC07g62480.mRNA1	ARE	712	718	anaerobic induction
	Bca_GomC07g62480.mRNA1	ARE	1152	1158	anaerobic induction
	Bca_GomC07g64580.mRNA1	ARE	739	745	anaerobic induction
	Bca_GomC08g33670.mRNA1	ARE	169	175	anaerobic induction
	Bca_GomC08g33670.mRNA1	ARE	1274	1280	anaerobic induction
	Bca_GomC08g40410.mRNA1	ARE	542	548	anaerobic induction
	Bca_GomC08g52900.mRNA1	ARE	531	537	anaerobic induction
	Bca_GomC08g52900.mRNA1	ARE	1569	1575	anaerobic induction
	Bca_GomC09g01360.mRNA1	ARE	52	58	anaerobic induction
	Bca_GomC09g01360.mRNA1	ARE	1823	1829	anaerobic induction
	Bca_GomC09g13600.mRNA1	ARE	450	456	anaerobic induction
	Bca_GomC09g13600.mRNA1	ARE	459	465	anaerobic induction
	Bca_GomC09g44650.mRNA1	ARE	1256	1262	anaerobic induction
	Bca_GomC09g44720.mRNA1	ARE	640	646	anaerobic induction
	Bca_GomC09g44720.mRNA1	ARE	1365	1371	anaerobic induction
	Bca_GomC09g52370.mRNA1	ARE	275	281	anaerobic induction
	Bca_GomC09g52370.mRNA1	ARE	464	470	anaerobic induction
	Bca_GomC09g52580.mRNA1	ARE	276	282	anaerobic induction
	Bca_GomC09g52580.mRNA1	ARE	465	471	anaerobic induction
	Bca_GomC09g52880.mRNA1	ARE	98	104	anaerobic induction
	Bca_GomC09g52880.mRNA1	ARE	1483	1489	anaerobic induction
	Bca_GomC09g52880.mRNA1	ARE	1886	1892	anaerobic induction
	Bca_GomB01g14080.mRNA1	AuxRR-core	185	192	auxin responsiveness
	Bca_GomB02g100180.mRNA1	AuxRR-core	402	409	auxin responsiveness
	Bca_GomB03g66710.mRNA1	AuxRR-core	434	441	auxin responsiveness
	Bca_GomB03g87690.mRNA1	AuxRR-core	447	454	auxin responsiveness
	Bca_GomB05g60460.mRNA1	AuxRR-core	322	329	auxin responsiveness
	Bca_GomB07g24220.mRNA1	AuxRR-core	810	817	auxin responsiveness
	Bca_GomB07g24320.mRNA1	AuxRR-core	806	813	auxin responsiveness
	Bca_GomB07g24360.mRNA1	AuxRR-core	807	814	auxin responsiveness
	Bca_GomB07g35440.mRNA1	AuxRR-core	1269	1276	auxin responsiveness
	Bca_GomB08g09450.mRNA1	AuxRR-core	298	305	auxin responsiveness
	Bca_GomB08g09480.mRNA1	AuxRR-core	241	248	auxin responsiveness
	Bca_GomB08g57670.mRNA1	AuxRR-core	777	784	auxin responsiveness
	Bca_GomC01g19950.mRNA1	AuxRR-core	1364	1371	auxin responsiveness
	Bca_GomC01g22650.mRNA1	AuxRR-core	1598	1605	auxin responsiveness
	Bca_GomC03g61540.mRNA1	AuxRR-core	71	78	auxin responsiveness
	Bca_GomC04g18760.mRNA1	AuxRR-core	497	504	auxin responsiveness
	Bca_GomC04g18760.mRNA1	AuxRR-core	509	516	auxin responsiveness
	Bca_GomC06g52840.mRNA1	AuxRR-core	436	443	auxin responsiveness
	Bca_GomC08g33670.mRNA1	AuxRR-core	1146	1153	auxin responsiveness
	Bca_GomC09g13600.mRNA1	AuxRR-core	158	165	auxin responsiveness
	Bca_GomB01g53600.mRNA1	CAT-box	210	216	meristem expression
	Bca_GomB01g53840.mRNA1	CAT-box	210	216	meristem expression
	Bca_GomB02g102930.mRNA1	CAT-box	250	256	meristem expression
	Bca_GomB02g14070.mRNA1	CAT-box	540	546	meristem expression
	Bca_GomB02g39090.mRNA1	CAT-box	500	506	meristem expression
	Bca_GomB02g39090.mRNA1	CAT-box	1629	1635	meristem expression
	Bca_GomB02g45460.mRNA1	CAT-box	321	327	meristem expression
	Bca_GomB02g96110.mRNA1	CAT-box	1610	1616	meristem expression
	Bca_GomB03g46160.mRNA1	CAT-box	142	148	meristem expression
	Bca_GomB03g91480.mRNA1	CAT-box	1228	1234	meristem expression
	Bca_GomB04g13720.mRNA1	CAT-box	613	619	meristem expression
	Bca_GomB04g13720.mRNA1	CAT-box	1407	1413	meristem expression
	Bca_GomB04g14940.mRNA1	CAT-box	1567	1573	meristem expression
	Bca_GomB05g11090.mRNA1	CAT-box	1229	1235	meristem expression
	Bca_GomB05g27130.mRNA1	CAT-box	1634	1640	meristem expression
	Bca_GomB05g27650.mRNA1	CAT-box	558	564	meristem expression
	Bca_GomB05g27650.mRNA1	CAT-box	1636	1642	meristem expression
	Bca_GomB05g40670.mRNA1	CAT-box	91	97	meristem expression
	Bca_GomB05g69510.mRNA1	CAT-box	502	508	meristem expression
	Bca_GomB05g69510.mRNA1	CAT-box	725	731	meristem expression
	Bca_GomB06g68700.mRNA1	CAT-box	1453	1459	meristem expression
	Bca_GomB07g35440.mRNA1	CAT-box	867	873	meristem expression
	Bca_GomB07g48250.mRNA1	CAT-box	70	76	meristem expression
	Bca_GomB07g56840.mRNA1	CAT-box	141	147	meristem expression
	Bca_GomB08g04020.mRNA1	CAT-box	139	145	meristem expression
	Bca_GomB08g04300.mRNA1	CAT-box	137	143	meristem expression
	Bca_GomB08g26170.mRNA1	CAT-box	1161	1167	meristem expression
	Bca_GomB08g47620.mRNA1	CAT-box	472	478	meristem expression
	Bca_GomB08g89950.mRNA1	CAT-box	1036	1042	meristem expression
	Bca_GomC01g05500.mRNA1	CAT-box	776	782	meristem expression
	Bca_GomC01g06980.mRNA1	CAT-box	780	786	meristem expression
	Bca_GomC02g07130.mRNA1	CAT-box	367	373	meristem expression
	Bca_GomC02g40750.mRNA1	CAT-box	1079	1085	meristem expression
	Bca_GomC03g09640.mRNA1	CAT-box	1340	1346	meristem expression
	Bca_GomC03g09920.mRNA1	CAT-box	1307	1313	meristem expression
	Bca_GomC03g40150.mRNA1	CAT-box	1284	1290	meristem expression
	Bca_GomC03g47160.mRNA1	CAT-box	187	193	meristem expression
	Bca_GomC03g47160.mRNA1	CAT-box	1838	1844	meristem expression
	Bca_GomC03g47380.mRNA1	CAT-box	178	184	meristem expression
	Bca_GomC03g47380.mRNA1	CAT-box	1833	1839	meristem expression
	Bca_GomC04g04080.mRNA1	CAT-box	960	966	meristem expression
	Bca_GomC04g27490.mRNA1	CAT-box	729	735	meristem expression
	Bca_GomC04g27490.mRNA1	CAT-box	1047	1053	meristem expression
	Bca_GomC04g27490.mRNA1	CAT-box	1062	1068	meristem expression
	Bca_GomC04g27490.mRNA1	CAT-box	1216	1222	meristem expression
	Bca_GomC04g62030.mRNA1	CAT-box	1147	1153	meristem expression
	Bca_GomC05g56190.mRNA1	CAT-box	122	128	meristem expression
	Bca_GomC06g28810.mRNA1	CAT-box	1448	1454	meristem expression
	Bca_GomC07g27120.mRNA1	CAT-box	952	958	meristem expression
	Bca_GomC09g44650.mRNA1	CAT-box	1697	1703	meristem expression
	Bca_GomC09g52370.mRNA1	CAT-box	254	260	meristem expression
	Bca_GomC09g52580.mRNA1	CAT-box	255	261	meristem expression
	Bca_GomB01g13710.mRNA1	CGTCA-motif	473	478	MeJA-responsiveness
	Bca_GomB01g14080.mRNA1	CGTCA-motif	473	478	MeJA-responsiveness
	Bca_GomB01g53600.mRNA1	CGTCA-motif	69	74	MeJA-responsiveness
	Bca_GomB01g53600.mRNA1	CGTCA-motif	268	273	MeJA-responsiveness
	Bca_GomB01g53600.mRNA1	CGTCA-motif	462	467	MeJA-responsiveness
	Bca_GomB01g53840.mRNA1	CGTCA-motif	69	74	MeJA-responsiveness
	Bca_GomB01g53840.mRNA1	CGTCA-motif	268	273	MeJA-responsiveness
	Bca_GomB01g53840.mRNA1	CGTCA-motif	462	467	MeJA-responsiveness
	Bca_GomB02g13180.mRNA1	CGTCA-motif	1282	1287	MeJA-responsiveness
	Bca_GomB02g14030.mRNA1	CGTCA-motif	1001	1006	MeJA-responsiveness
	Bca_GomB02g14030.mRNA1	CGTCA-motif	1414	1419	MeJA-responsiveness
	Bca_GomB02g52020.mRNA1	CGTCA-motif	531	536	MeJA-responsiveness
	Bca_GomB02g52020.mRNA1	CGTCA-motif	893	898	MeJA-responsiveness
	Bca_GomB02g52020.mRNA1	CGTCA-motif	1089	1094	MeJA-responsiveness
	Bca_GomB02g52390.mRNA1	CGTCA-motif	540	545	MeJA-responsiveness
	Bca_GomB02g52390.mRNA1	CGTCA-motif	902	907	MeJA-responsiveness
	Bca_GomB02g56090.mRNA1	CGTCA-motif	753	758	MeJA-responsiveness
	Bca_GomB02g56090.mRNA1	CGTCA-motif	1899	1904	MeJA-responsiveness
	Bca_GomB02g58070.mRNA1	CGTCA-motif	755	760	MeJA-responsiveness
	Bca_GomB02g58070.mRNA1	CGTCA-motif	1900	1905	MeJA-responsiveness
	Bca_GomB02g78410.mRNA1	CGTCA-motif	381	386	MeJA-responsiveness
	Bca_GomB02g78410.mRNA1	CGTCA-motif	431	436	MeJA-responsiveness
	Bca_GomB02g78410.mRNA1	CGTCA-motif	1606	1611	MeJA-responsiveness
	Bca_GomB02g96110.mRNA1	CGTCA-motif	87	92	MeJA-responsiveness
	Bca_GomB02g96110.mRNA1	CGTCA-motif	998	1003	MeJA-responsiveness
	Bca_GomB03g37850.mRNA1	CGTCA-motif	1721	1726	MeJA-responsiveness
	Bca_GomB03g66710.mRNA1	CGTCA-motif	1488	1493	MeJA-responsiveness
	Bca_GomB03g66710.mRNA1	CGTCA-motif	1935	1940	MeJA-responsiveness
	Bca_GomB03g68670.mRNA1	CGTCA-motif	634	639	MeJA-responsiveness
	Bca_GomB03g68670.mRNA1	CGTCA-motif	810	815	MeJA-responsiveness
	Bca_GomB03g68670.mRNA1	CGTCA-motif	1483	1488	MeJA-responsiveness
	Bca_GomB03g78640.mRNA1	CGTCA-motif	1460	1465	MeJA-responsiveness
	Bca_GomB03g78640.mRNA1	CGTCA-motif	1603	1608	MeJA-responsiveness
	Bca_GomB03g79770.mRNA1	CGTCA-motif	76	81	MeJA-responsiveness
	Bca_GomB03g87690.mRNA1	CGTCA-motif	1484	1489	MeJA-responsiveness
	Bca_GomB03g91480.mRNA1	CGTCA-motif	107	112	MeJA-responsiveness
	Bca_GomB03g91480.mRNA1	CGTCA-motif	353	358	MeJA-responsiveness
	Bca_GomB04g13720.mRNA1	CGTCA-motif	62	67	MeJA-responsiveness
	Bca_GomB04g13720.mRNA1	CGTCA-motif	452	457	MeJA-responsiveness
	Bca_GomB04g13720.mRNA1	CGTCA-motif	535	540	MeJA-responsiveness
	Bca_GomB04g13720.mRNA1	CGTCA-motif	984	989	MeJA-responsiveness
	Bca_GomB04g13720.mRNA1	CGTCA-motif	1330	1335	MeJA-responsiveness
	Bca_GomB04g13720.mRNA1	CGTCA-motif	1917	1922	MeJA-responsiveness
	Bca_GomB04g14940.mRNA1	CGTCA-motif	191	196	MeJA-responsiveness
	Bca_GomB04g14940.mRNA1	CGTCA-motif	667	672	MeJA-responsiveness
	Bca_GomB04g14940.mRNA1	CGTCA-motif	1597	1602	MeJA-responsiveness
	Bca_GomB05g11090.mRNA1	CGTCA-motif	94	99	MeJA-responsiveness
	Bca_GomB05g11090.mRNA1	CGTCA-motif	340	345	MeJA-responsiveness
	Bca_GomB05g29780.mRNA1	CGTCA-motif	388	393	MeJA-responsiveness
	Bca_GomB05g29780.mRNA1	CGTCA-motif	912	917	MeJA-responsiveness
	Bca_GomB05g29780.mRNA1	CGTCA-motif	1251	1256	MeJA-responsiveness
	Bca_GomB05g29780.mRNA1	CGTCA-motif	1520	1525	MeJA-responsiveness
	Bca_GomB05g29780.mRNA1	CGTCA-motif	1592	1597	MeJA-responsiveness
	Bca_GomB05g29780.mRNA1	CGTCA-motif	1854	1859	MeJA-responsiveness
	Bca_GomB05g40670.mRNA1	CGTCA-motif	314	319	MeJA-responsiveness
	Bca_GomB05g40670.mRNA1	CGTCA-motif	538	543	MeJA-responsiveness
	Bca_GomB05g60460.mRNA1	CGTCA-motif	1262	1267	MeJA-responsiveness
	Bca_GomB05g60500.mRNA1	CGTCA-motif	1206	1211	MeJA-responsiveness
	Bca_GomB06g32440.mRNA1	CGTCA-motif	1081	1086	MeJA-responsiveness
	Bca_GomB06g44050.mRNA1	CGTCA-motif	120	125	MeJA-responsiveness
	Bca_GomB06g44050.mRNA1	CGTCA-motif	274	279	MeJA-responsiveness
	Bca_GomB06g68700.mRNA1	CGTCA-motif	1059	1064	MeJA-responsiveness
	Bca_GomB07g24220.mRNA1	CGTCA-motif	1709	1714	MeJA-responsiveness
	Bca_GomB07g24320.mRNA1	CGTCA-motif	1709	1714	MeJA-responsiveness
	Bca_GomB07g24360.mRNA1	CGTCA-motif	1709	1714	MeJA-responsiveness
	Bca_GomB07g35440.mRNA1	CGTCA-motif	1	6	MeJA-responsiveness
	Bca_GomB07g35440.mRNA1	CGTCA-motif	156	161	MeJA-responsiveness
	Bca_GomB07g35440.mRNA1	CGTCA-motif	1891	1896	MeJA-responsiveness
	Bca_GomB07g37450.mRNA1	CGTCA-motif	954	959	MeJA-responsiveness
	Bca_GomB07g56840.mRNA1	CGTCA-motif	107	112	MeJA-responsiveness
	Bca_GomB07g56840.mRNA1	CGTCA-motif	1654	1659	MeJA-responsiveness
	Bca_GomB08g09450.mRNA1	CGTCA-motif	1413	1418	MeJA-responsiveness
	Bca_GomB08g09450.mRNA1	CGTCA-motif	1495	1500	MeJA-responsiveness
	Bca_GomB08g09480.mRNA1	CGTCA-motif	1384	1389	MeJA-responsiveness
	Bca_GomB08g09480.mRNA1	CGTCA-motif	1494	1499	MeJA-responsiveness
	Bca_GomB08g26170.mRNA1	CGTCA-motif	340	345	MeJA-responsiveness
	Bca_GomB08g26170.mRNA1	CGTCA-motif	750	755	MeJA-responsiveness
	Bca_GomB08g32730.mRNA1	CGTCA-motif	393	398	MeJA-responsiveness
	Bca_GomB08g32730.mRNA1	CGTCA-motif	741	746	MeJA-responsiveness
	Bca_GomB08g32730.mRNA1	CGTCA-motif	1877	1882	MeJA-responsiveness
	Bca_GomB08g47620.mRNA1	CGTCA-motif	1128	1133	MeJA-responsiveness
	Bca_GomB08g57670.mRNA1	CGTCA-motif	1510	1515	MeJA-responsiveness
	Bca_GomB08g74270.mRNA1	CGTCA-motif	84	89	MeJA-responsiveness
	Bca_GomB08g74270.mRNA1	CGTCA-motif	96	101	MeJA-responsiveness
	Bca_GomB08g89950.mRNA1	CGTCA-motif	1792	1797	MeJA-responsiveness
	Bca_GomB08g89950.mRNA1	CGTCA-motif	1982	1987	MeJA-responsiveness
	Bca_GomC01g05500.mRNA1	CGTCA-motif	884	889	MeJA-responsiveness
	Bca_GomC01g06980.mRNA1	CGTCA-motif	887	892	MeJA-responsiveness
	Bca_GomC01g19950.mRNA1	CGTCA-motif	975	980	MeJA-responsiveness
	Bca_GomC01g19950.mRNA1	CGTCA-motif	1275	1280	MeJA-responsiveness
	Bca_GomC01g19950.mRNA1	CGTCA-motif	1619	1624	MeJA-responsiveness
	Bca_GomC01g19950.mRNA1	CGTCA-motif	1854	1859	MeJA-responsiveness
	Bca_GomC01g22650.mRNA1	CGTCA-motif	34	39	MeJA-responsiveness
	Bca_GomC01g22650.mRNA1	CGTCA-motif	832	837	MeJA-responsiveness
	Bca_GomC01g22650.mRNA1	CGTCA-motif	1097	1102	MeJA-responsiveness
	Bca_GomC01g22650.mRNA1	CGTCA-motif	1197	1202	MeJA-responsiveness
	Bca_GomC01g22650.mRNA1	CGTCA-motif	1264	1269	MeJA-responsiveness
	Bca_GomC01g22650.mRNA1	CGTCA-motif	1723	1728	MeJA-responsiveness
	Bca_GomC02g07130.mRNA1	CGTCA-motif	276	281	MeJA-responsiveness
	Bca_GomC02g07130.mRNA1	CGTCA-motif	1521	1526	MeJA-responsiveness
	Bca_GomC02g12390.mRNA1	CGTCA-motif	599	604	MeJA-responsiveness
	Bca_GomC02g12390.mRNA1	CGTCA-motif	677	682	MeJA-responsiveness
	Bca_GomC02g12390.mRNA1	CGTCA-motif	806	811	MeJA-responsiveness
	Bca_GomC02g12390.mRNA1	CGTCA-motif	809	814	MeJA-responsiveness
	Bca_GomC02g12390.mRNA1	CGTCA-motif	821	826	MeJA-responsiveness
	Bca_GomC02g12390.mRNA1	CGTCA-motif	1142	1147	MeJA-responsiveness
	Bca_GomC02g12450.mRNA1	CGTCA-motif	45	50	MeJA-responsiveness
	Bca_GomC02g38040.mRNA1	CGTCA-motif	650	655	MeJA-responsiveness
	Bca_GomC02g40750.mRNA1	CGTCA-motif	38	43	MeJA-responsiveness
	Bca_GomC02g40750.mRNA1	CGTCA-motif	62	67	MeJA-responsiveness
	Bca_GomC02g40750.mRNA1	CGTCA-motif	89	94	MeJA-responsiveness
	Bca_GomC02g40750.mRNA1	CGTCA-motif	363	368	MeJA-responsiveness
	Bca_GomC02g40750.mRNA1	CGTCA-motif	800	805	MeJA-responsiveness
	Bca_GomC02g40750.mRNA1	CGTCA-motif	1385	1390	MeJA-responsiveness
	Bca_GomC03g06750.mRNA1	CGTCA-motif	18	23	MeJA-responsiveness
	Bca_GomC03g06750.mRNA1	CGTCA-motif	610	615	MeJA-responsiveness
	Bca_GomC03g09640.mRNA1	CGTCA-motif	774	779	MeJA-responsiveness
	Bca_GomC03g09920.mRNA1	CGTCA-motif	740	745	MeJA-responsiveness
	Bca_GomC03g26280.mRNA1	CGTCA-motif	387	392	MeJA-responsiveness
	Bca_GomC03g54730.mRNA1	CGTCA-motif	576	581	MeJA-responsiveness
	Bca_GomC03g61540.mRNA1	CGTCA-motif	605	610	MeJA-responsiveness
	Bca_GomC03g61540.mRNA1	CGTCA-motif	937	942	MeJA-responsiveness
	Bca_GomC03g62100.mRNA1	CGTCA-motif	138	143	MeJA-responsiveness
	Bca_GomC03g62900.mRNA1	CGTCA-motif	33	38	MeJA-responsiveness
	Bca_GomC04g04080.mRNA1	CGTCA-motif	55	60	MeJA-responsiveness
	Bca_GomC04g04080.mRNA1	CGTCA-motif	58	63	MeJA-responsiveness
	Bca_GomC04g04080.mRNA1	CGTCA-motif	213	218	MeJA-responsiveness
	Bca_GomC04g04080.mRNA1	CGTCA-motif	216	221	MeJA-responsiveness
	Bca_GomC04g04080.mRNA1	CGTCA-motif	490	495	MeJA-responsiveness
	Bca_GomC04g27490.mRNA1	CGTCA-motif	949	954	MeJA-responsiveness
	Bca_GomC04g27490.mRNA1	CGTCA-motif	1439	1444	MeJA-responsiveness
	Bca_GomC04g38750.mRNA1	CGTCA-motif	1467	1472	MeJA-responsiveness
	Bca_GomC04g53330.mRNA1	CGTCA-motif	482	487	MeJA-responsiveness
	Bca_GomC04g62030.mRNA1	CGTCA-motif	488	493	MeJA-responsiveness
	Bca_GomC05g21270.mRNA1	CGTCA-motif	55	60	MeJA-responsiveness
	Bca_GomC05g21270.mRNA1	CGTCA-motif	200	205	MeJA-responsiveness
	Bca_GomC05g21270.mRNA1	CGTCA-motif	1338	1343	MeJA-responsiveness
	Bca_GomC05g38280.mRNA1	CGTCA-motif	2	7	MeJA-responsiveness
	Bca_GomC06g28810.mRNA1	CGTCA-motif	404	409	MeJA-responsiveness
	Bca_GomC06g28810.mRNA1	CGTCA-motif	977	982	MeJA-responsiveness
	Bca_GomC06g28810.mRNA1	CGTCA-motif	1119	1124	MeJA-responsiveness
	Bca_GomC06g52840.mRNA1	CGTCA-motif	1488	1493	MeJA-responsiveness
	Bca_GomC06g52840.mRNA1	CGTCA-motif	1946	1951	MeJA-responsiveness
	Bca_GomC06g54280.mRNA1	CGTCA-motif	549	554	MeJA-responsiveness
	Bca_GomC07g07420.mRNA1	CGTCA-motif	1218	1223	MeJA-responsiveness
	Bca_GomC07g07420.mRNA1	CGTCA-motif	1230	1235	MeJA-responsiveness
	Bca_GomC07g27120.mRNA1	CGTCA-motif	369	374	MeJA-responsiveness
	Bca_GomC07g27120.mRNA1	CGTCA-motif	971	976	MeJA-responsiveness
	Bca_GomC07g27120.mRNA1	CGTCA-motif	1096	1101	MeJA-responsiveness
	Bca_GomC07g46800.mRNA1	CGTCA-motif	589	594	MeJA-responsiveness
	Bca_GomC07g62430.mRNA1	CGTCA-motif	53	58	MeJA-responsiveness
	Bca_GomC07g62430.mRNA1	CGTCA-motif	648	653	MeJA-responsiveness
	Bca_GomC07g62480.mRNA1	CGTCA-motif	54	59	MeJA-responsiveness
	Bca_GomC07g62480.mRNA1	CGTCA-motif	649	654	MeJA-responsiveness
	Bca_GomC08g40410.mRNA1	CGTCA-motif	1779	1784	MeJA-responsiveness
	Bca_GomC08g40410.mRNA1	CGTCA-motif	1985	1990	MeJA-responsiveness
	Bca_GomC08g52900.mRNA1	CGTCA-motif	252	257	MeJA-responsiveness
	Bca_GomC08g52900.mRNA1	CGTCA-motif	1915	1920	MeJA-responsiveness
	Bca_GomC09g01360.mRNA1	CGTCA-motif	1274	1279	MeJA-responsiveness
	Bca_GomC09g44650.mRNA1	CGTCA-motif	462	467	MeJA-responsiveness
	Bca_GomC09g44650.mRNA1	CGTCA-motif	1102	1107	MeJA-responsiveness
	Bca_GomC09g44720.mRNA1	CGTCA-motif	162	167	MeJA-responsiveness
	Bca_GomC09g52370.mRNA1	CGTCA-motif	236	241	MeJA-responsiveness
	Bca_GomC09g52370.mRNA1	CGTCA-motif	386	391	MeJA-responsiveness
	Bca_GomC09g52580.mRNA1	CGTCA-motif	237	242	MeJA-responsiveness
	Bca_GomC09g52580.mRNA1	CGTCA-motif	387	392	MeJA-responsiveness
	Bca_GomC09g52880.mRNA1	CGTCA-motif	239	244	MeJA-responsiveness
	Bca_GomC09g52880.mRNA1	CGTCA-motif	830	835	MeJA-responsiveness
	Bca_GomC09g52880.mRNA1	CGTCA-motif	1195	1200	MeJA-responsiveness
	Bca_GomC09g60750.mRNA1	CGTCA-motif	468	473	MeJA-responsiveness
	Bca_GomB01g13710.mRNA1	circadian	1435	1444	circadian control
	Bca_GomB01g13710.mRNA1	circadian	1454	1463	circadian control
	Bca_GomB02g102930.mRNA1	circadian	703	712	circadian control
	Bca_GomB02g14070.mRNA1	circadian	253	262	circadian control
	Bca_GomB02g14070.mRNA1	circadian	1268	1277	circadian control
	Bca_GomB02g45710.mRNA1	circadian	1107	1116	circadian control
	Bca_GomB02g78410.mRNA1	circadian	446	455	circadian control
	Bca_GomB02g80930.mRNA1	circadian	1045	1054	circadian control
	Bca_GomB02g80930.mRNA1	circadian	1526	1535	circadian control
	Bca_GomB02g81240.mRNA1	circadian	1045	1054	circadian control
	Bca_GomB02g81240.mRNA1	circadian	1526	1535	circadian control
	Bca_GomB02g87080.mRNA1	circadian	240	249	circadian control
	Bca_GomB02g87120.mRNA1	circadian	240	249	circadian control
	Bca_GomB03g37850.mRNA1	circadian	1701	1710	circadian control
	Bca_GomB03g79770.mRNA1	circadian	170	179	circadian control
	Bca_GomB03g91480.mRNA1	circadian	1605	1614	circadian control
	Bca_GomB05g11090.mRNA1	circadian	1605	1614	circadian control
	Bca_GomB05g27130.mRNA1	circadian	1081	1090	circadian control
	Bca_GomB05g27650.mRNA1	circadian	1087	1096	circadian control
	Bca_GomB05g60500.mRNA1	circadian	925	934	circadian control
	Bca_GomB05g69510.mRNA1	circadian	1916	1925	circadian control
	Bca_GomB07g37450.mRNA1	circadian	307	316	circadian control
	Bca_GomB07g37450.mRNA1	circadian	616	625	circadian control
	Bca_GomB07g48160.mRNA1	circadian	126	135	circadian control
	Bca_GomB07g48250.mRNA1	circadian	17	26	circadian control
	Bca_GomB07g56840.mRNA1	circadian	660	669	circadian control
	Bca_GomB08g09450.mRNA1	circadian	772	781	circadian control
	Bca_GomB08g09450.mRNA1	circadian	1245	1254	circadian control
	Bca_GomB08g09480.mRNA1	circadian	1215	1224	circadian control
	Bca_GomB08g26170.mRNA1	circadian	343	352	circadian control
	Bca_GomB08g26170.mRNA1	circadian	1682	1691	circadian control
	Bca_GomB08g57670.mRNA1	circadian	705	714	circadian control
	Bca_GomB08g74270.mRNA1	circadian	87	96	circadian control
	Bca_GomC02g12390.mRNA1	circadian	734	743	circadian control
	Bca_GomC02g38040.mRNA1	circadian	1019	1028	circadian control
	Bca_GomC02g38040.mRNA1	circadian	1708	1717	circadian control
	Bca_GomC02g38040.mRNA1	circadian	1898	1907	circadian control
	Bca_GomC03g09640.mRNA1	circadian	132	141	circadian control
	Bca_GomC03g09920.mRNA1	circadian	71	80	circadian control
	Bca_GomC03g09920.mRNA1	circadian	98	107	circadian control
	Bca_GomC03g26280.mRNA1	circadian	390	399	circadian control
	Bca_GomC03g47380.mRNA1	circadian	550	559	circadian control
	Bca_GomC04g27490.mRNA1	circadian	259	268	circadian control
	Bca_GomC04g38750.mRNA1	circadian	1954	1963	circadian control
	Bca_GomC06g28810.mRNA1	circadian	1132	1141	circadian control
	Bca_GomC07g07420.mRNA1	circadian	932	941	circadian control
	Bca_GomC07g07420.mRNA1	circadian	1081	1090	circadian control
	Bca_GomC09g10780.mRNA1	circadian	175	184	circadian control
	Bca_GomC09g52880.mRNA1	circadian	1418	1427	circadian control
	Bca_GomB01g00140.mRNA1	GARE-motif	724	731	gibberellin responsive
	Bca_GomB01g13710.mRNA1	GARE-motif	105	112	gibberellin responsive
	Bca_GomB01g14080.mRNA1	GARE-motif	1364	1371	gibberellin responsive
	Bca_GomB02g100180.mRNA1	GARE-motif	98	105	gibberellin responsive
	Bca_GomB02g100180.mRNA1	GARE-motif	1559	1566	gibberellin responsive
	Bca_GomB02g102930.mRNA1	GARE-motif	1826	1833	gibberellin responsive
	Bca_GomB02g14030.mRNA1	GARE-motif	1982	1989	gibberellin responsive
	Bca_GomB02g45460.mRNA1	GARE-motif	683	690	gibberellin responsive
	Bca_GomB02g52390.mRNA1	GARE-motif	1103	1110	gibberellin responsive
	Bca_GomB02g87080.mRNA1	GARE-motif	1306	1313	gibberellin responsive
	Bca_GomB02g87080.mRNA1	GARE-motif	1393	1400	gibberellin responsive
	Bca_GomB02g87120.mRNA1	GARE-motif	1306	1313	gibberellin responsive
	Bca_GomB02g87120.mRNA1	GARE-motif	1393	1400	gibberellin responsive
	Bca_GomB02g97030.mRNA1	GARE-motif	1018	1025	gibberellin responsive
	Bca_GomB03g46160.mRNA1	GARE-motif	300	307	gibberellin responsive
	Bca_GomB03g46160.mRNA1	GARE-motif	1062	1069	gibberellin responsive
	Bca_GomB05g29780.mRNA1	GARE-motif	1330	1337	gibberellin responsive
	Bca_GomB05g69510.mRNA1	GARE-motif	1279	1286	gibberellin responsive
	Bca_GomB06g32440.mRNA1	GARE-motif	875	882	gibberellin responsive
	Bca_GomB08g89950.mRNA1	GARE-motif	895	902	gibberellin responsive
	Bca_GomB08g89950.mRNA1	GARE-motif	1701	1708	gibberellin responsive
	Bca_GomC02g07130.mRNA1	GARE-motif	944	951	gibberellin responsive
	Bca_GomC03g06750.mRNA1	GARE-motif	125	132	gibberellin responsive
	Bca_GomC03g47160.mRNA1	GARE-motif	1798	1805	gibberellin responsive
	Bca_GomC03g47380.mRNA1	GARE-motif	1793	1800	gibberellin responsive
	Bca_GomC03g54730.mRNA1	GARE-motif	1757	1764	gibberellin responsive
	Bca_GomC04g53330.mRNA1	GARE-motif	1387	1394	gibberellin responsive
	Bca_GomC07g53930.mRNA1	GARE-motif	1456	1463	gibberellin responsive
	Bca_GomC07g64580.mRNA1	GARE-motif	424	431	gibberellin responsive
	Bca_GomC08g40410.mRNA1	GARE-motif	1686	1693	gibberellin responsive
	Bca_GomC09g44650.mRNA1	GARE-motif	1311	1318	gibberellin responsive
	Bca_GomC09g52370.mRNA1	GARE-motif	628	635	gibberellin responsive
	Bca_GomC09g52580.mRNA1	GARE-motif	629	636	gibberellin responsive
	Bca_GomC09g52880.mRNA1	GARE-motif	356	363	gibberellin responsive
	Bca_GomB01g00140.mRNA1	GC-motif	777	783	anaerobic induction
	Bca_GomB01g14080.mRNA1	GC-motif	1524	1530	anaerobic induction
	Bca_GomB04g13720.mRNA1	GC-motif	377	383	anaerobic induction
	Bca_GomB05g60460.mRNA1	GC-motif	532	538	anaerobic induction
	Bca_GomB05g60500.mRNA1	GC-motif	435	441	anaerobic induction
	Bca_GomB05g60500.mRNA1	GC-motif	524	530	anaerobic induction
	Bca_GomB05g60500.mRNA1	GC-motif	569	575	anaerobic induction
	Bca_GomB05g60500.mRNA1	GC-motif	609	615	anaerobic induction
	Bca_GomB05g60500.mRNA1	GC-motif	650	656	anaerobic induction
	Bca_GomB06g44050.mRNA1	GC-motif	613	619	anaerobic induction
	Bca_GomB07g30930.mRNA1	GC-motif	1531	1537	anaerobic induction
	Bca_GomB07g37450.mRNA1	GC-motif	1465	1471	anaerobic induction
	Bca_GomB08g47620.mRNA1	GC-motif	878	884	anaerobic induction
	Bca_GomC01g19950.mRNA1	GC-motif	1412	1418	anaerobic induction
	Bca_GomC01g22650.mRNA1	GC-motif	383	389	anaerobic induction
	Bca_GomC01g22650.mRNA1	GC-motif	1046	1052	anaerobic induction
	Bca_GomC02g12450.mRNA1	GC-motif	532	538	anaerobic induction
	Bca_GomC02g12450.mRNA1	GC-motif	1633	1639	anaerobic induction
	Bca_GomC02g38040.mRNA1	GC-motif	482	488	anaerobic induction
	Bca_GomC04g53330.mRNA1	GC-motif	1269	1275	anaerobic induction
	Bca_GomC04g53330.mRNA1	GC-motif	1558	1564	anaerobic induction
	Bca_GomB01g53600.mRNA1	GCN4_motif	559	566	endosperm expression
	Bca_GomB01g53840.mRNA1	GCN4_motif	559	566	endosperm expression
	Bca_GomB02g52020.mRNA1	GCN4_motif	382	389	endosperm expression
	Bca_GomB02g52020.mRNA1	GCN4_motif	408	415	endosperm expression
	Bca_GomB02g52390.mRNA1	GCN4_motif	391	398	endosperm expression
	Bca_GomB02g52390.mRNA1	GCN4_motif	417	424	endosperm expression
	Bca_GomB02g97030.mRNA1	GCN4_motif	1893	1900	endosperm expression
	Bca_GomB03g37850.mRNA1	GCN4_motif	1629	1636	endosperm expression
	Bca_GomB03g46160.mRNA1	GCN4_motif	1912	1919	endosperm expression
	Bca_GomB03g87690.mRNA1	GCN4_motif	1614	1621	endosperm expression
	Bca_GomB04g42750.mRNA1	GCN4_motif	887	894	endosperm expression
	Bca_GomB05g27130.mRNA1	GCN4_motif	1967	1974	endosperm expression
	Bca_GomB05g27650.mRNA1	GCN4_motif	1967	1974	endosperm expression
	Bca_GomB06g68700.mRNA1	GCN4_motif	1423	1430	endosperm expression
	Bca_GomB08g04020.mRNA1	GCN4_motif	1185	1192	endosperm expression
	Bca_GomB08g04090.mRNA1	GCN4_motif	616	623	endosperm expression
	Bca_GomB08g04300.mRNA1	GCN4_motif	1183	1190	endosperm expression
	Bca_GomB08g57670.mRNA1	GCN4_motif	912	919	endosperm expression
	Bca_GomC01g05500.mRNA1	GCN4_motif	1085	1092	endosperm expression
	Bca_GomC01g06980.mRNA1	GCN4_motif	1088	1095	endosperm expression
	Bca_GomC01g22650.mRNA1	GCN4_motif	1970	1977	endosperm expression
	Bca_GomC03g06730.mRNA1	GCN4_motif	183	190	endosperm expression
	Bca_GomC03g61540.mRNA1	GCN4_motif	558	565	endosperm expression
	Bca_GomC04g38750.mRNA1	GCN4_motif	978	985	endosperm expression
	Bca_GomC04g38750.mRNA1	GCN4_motif	1020	1027	endosperm expression
	Bca_GomC04g38750.mRNA1	GCN4_motif	1126	1133	endosperm expression
	Bca_GomC05g21270.mRNA1	GCN4_motif	1980	1987	endosperm expression
	Bca_GomC05g38280.mRNA1	GCN4_motif	1915	1922	endosperm expression
	Bca_GomC06g28810.mRNA1	GCN4_motif	1416	1423	endosperm expression
	Bca_GomC07g53930.mRNA1	GCN4_motif	1970	1977	endosperm expression
	Bca_GomC07g64580.mRNA1	GCN4_motif	1893	1900	endosperm expression
	Bca_GomC08g52900.mRNA1	GCN4_motif	1663	1670	endosperm expression
	Bca_GomC09g01360.mRNA1	GCN4_motif	453	460	endosperm expression
	Bca_GomC09g44720.mRNA1	GCN4_motif	839	846	endosperm expression
	Bca_GomC09g52370.mRNA1	GCN4_motif	787	794	endosperm expression
	Bca_GomC09g52580.mRNA1	GCN4_motif	789	796	endosperm expression
	Bca_GomC09g60750.mRNA1	GCN4_motif	309	316	endosperm expression
	Bca_GomB01g00140.mRNA1	LTR	644	650	low-temperature responsiveness
	Bca_GomB01g00140.mRNA1	LTR	1097	1103	low-temperature responsiveness
	Bca_GomB01g00140.mRNA1	LTR	1620	1626	low-temperature responsiveness
	Bca_GomB01g00140.mRNA1	LTR	1829	1835	low-temperature responsiveness
	Bca_GomB01g13710.mRNA1	LTR	537	543	low-temperature responsiveness
	Bca_GomB01g14080.mRNA1	LTR	590	596	low-temperature responsiveness
	Bca_GomB01g14080.mRNA1	LTR	841	847	low-temperature responsiveness
	Bca_GomB01g53600.mRNA1	LTR	262	268	low-temperature responsiveness
	Bca_GomB01g53840.mRNA1	LTR	262	268	low-temperature responsiveness
	Bca_GomB02g13180.mRNA1	LTR	82	88	low-temperature responsiveness
	Bca_GomB02g13180.mRNA1	LTR	1085	1091	low-temperature responsiveness
	Bca_GomB02g14030.mRNA1	LTR	309	315	low-temperature responsiveness
	Bca_GomB02g14030.mRNA1	LTR	1138	1144	low-temperature responsiveness
	Bca_GomB02g14030.mRNA1	LTR	1975	1981	low-temperature responsiveness
	Bca_GomB02g14070.mRNA1	LTR	113	119	low-temperature responsiveness
	Bca_GomB02g14070.mRNA1	LTR	1974	1980	low-temperature responsiveness
	Bca_GomB02g39180.mRNA1	LTR	833	839	low-temperature responsiveness
	Bca_GomB02g45710.mRNA1	LTR	1357	1363	low-temperature responsiveness
	Bca_GomB02g78410.mRNA1	LTR	1014	1020	low-temperature responsiveness
	Bca_GomB02g97030.mRNA1	LTR	852	858	low-temperature responsiveness
	Bca_GomB02g97030.mRNA1	LTR	1711	1717	low-temperature responsiveness
	Bca_GomB03g37850.mRNA1	LTR	1597	1603	low-temperature responsiveness
	Bca_GomB03g68670.mRNA1	LTR	1547	1553	low-temperature responsiveness
	Bca_GomB03g78640.mRNA1	LTR	807	813	low-temperature responsiveness
	Bca_GomB03g79770.mRNA1	LTR	1993	1999	low-temperature responsiveness
	Bca_GomB03g87690.mRNA1	LTR	1236	1242	low-temperature responsiveness
	Bca_GomB03g87690.mRNA1	LTR	1829	1835	low-temperature responsiveness
	Bca_GomB04g09120.mRNA1	LTR	54	60	low-temperature responsiveness
	Bca_GomB04g09120.mRNA1	LTR	116	122	low-temperature responsiveness
	Bca_GomB04g09120.mRNA1	LTR	475	481	low-temperature responsiveness
	Bca_GomB04g09120.mRNA1	LTR	483	489	low-temperature responsiveness
	Bca_GomB04g09120.mRNA1	LTR	525	531	low-temperature responsiveness
	Bca_GomB04g09120.mRNA1	LTR	925	931	low-temperature responsiveness
	Bca_GomB04g09120.mRNA1	LTR	945	951	low-temperature responsiveness
	Bca_GomB04g09120.mRNA1	LTR	975	981	low-temperature responsiveness
	Bca_GomB04g09120.mRNA1	LTR	1051	1057	low-temperature responsiveness
	Bca_GomB04g14940.mRNA1	LTR	1907	1913	low-temperature responsiveness
	Bca_GomB04g42750.mRNA1	LTR	373	379	low-temperature responsiveness
	Bca_GomB04g42750.mRNA1	LTR	1028	1034	low-temperature responsiveness
	Bca_GomB04g42750.mRNA1	LTR	1125	1131	low-temperature responsiveness
	Bca_GomB05g13880.mRNA1	LTR	1024	1030	low-temperature responsiveness
	Bca_GomB05g40670.mRNA1	LTR	1798	1804	low-temperature responsiveness
	Bca_GomB05g60460.mRNA1	LTR	742	748	low-temperature responsiveness
	Bca_GomB05g60500.mRNA1	LTR	101	107	low-temperature responsiveness
	Bca_GomB05g60500.mRNA1	LTR	1111	1117	low-temperature responsiveness
	Bca_GomB05g60500.mRNA1	LTR	1159	1165	low-temperature responsiveness
	Bca_GomB06g32440.mRNA1	LTR	1132	1138	low-temperature responsiveness
	Bca_GomB06g44050.mRNA1	LTR	1031	1037	low-temperature responsiveness
	Bca_GomB07g35440.mRNA1	LTR	1511	1517	low-temperature responsiveness
	Bca_GomB07g37450.mRNA1	LTR	1462	1468	low-temperature responsiveness
	Bca_GomB07g37450.mRNA1	LTR	1694	1700	low-temperature responsiveness
	Bca_GomB07g37640.mRNA1	LTR	1683	1689	low-temperature responsiveness
	Bca_GomB07g48160.mRNA1	LTR	1336	1342	low-temperature responsiveness
	Bca_GomB07g48250.mRNA1	LTR	911	917	low-temperature responsiveness
	Bca_GomB07g48250.mRNA1	LTR	1286	1292	low-temperature responsiveness
	Bca_GomB08g04020.mRNA1	LTR	1036	1042	low-temperature responsiveness
	Bca_GomB08g04090.mRNA1	LTR	466	472	low-temperature responsiveness
	Bca_GomB08g04090.mRNA1	LTR	1823	1829	low-temperature responsiveness
	Bca_GomB08g04300.mRNA1	LTR	1034	1040	low-temperature responsiveness
	Bca_GomB08g47620.mRNA1	LTR	831	837	low-temperature responsiveness
	Bca_GomB08g57670.mRNA1	LTR	1038	1044	low-temperature responsiveness
	Bca_GomC01g05500.mRNA1	LTR	1369	1375	low-temperature responsiveness
	Bca_GomC01g05500.mRNA1	LTR	1893	1899	low-temperature responsiveness
	Bca_GomC01g06980.mRNA1	LTR	1370	1376	low-temperature responsiveness
	Bca_GomC01g06980.mRNA1	LTR	1894	1900	low-temperature responsiveness
	Bca_GomC02g12450.mRNA1	LTR	736	742	low-temperature responsiveness
	Bca_GomC02g12450.mRNA1	LTR	1462	1468	low-temperature responsiveness
	Bca_GomC03g06750.mRNA1	LTR	406	412	low-temperature responsiveness
	Bca_GomC03g09640.mRNA1	LTR	148	154	low-temperature responsiveness
	Bca_GomC03g09920.mRNA1	LTR	59	65	low-temperature responsiveness
	Bca_GomC03g09920.mRNA1	LTR	114	120	low-temperature responsiveness
	Bca_GomC03g61540.mRNA1	LTR	740	746	low-temperature responsiveness
	Bca_GomC04g27490.mRNA1	LTR	1270	1276	low-temperature responsiveness
	Bca_GomC04g53330.mRNA1	LTR	1418	1424	low-temperature responsiveness
	Bca_GomC04g62030.mRNA1	LTR	558	564	low-temperature responsiveness
	Bca_GomC05g21270.mRNA1	LTR	662	668	low-temperature responsiveness
	Bca_GomC05g21270.mRNA1	LTR	1844	1850	low-temperature responsiveness
	Bca_GomC05g21270.mRNA1	LTR	1877	1883	low-temperature responsiveness
	Bca_GomC05g56190.mRNA1	LTR	174	180	low-temperature responsiveness
	Bca_GomC06g54280.mRNA1	LTR	1517	1523	low-temperature responsiveness
	Bca_GomC07g07420.mRNA1	LTR	1993	1999	low-temperature responsiveness
	Bca_GomC07g53930.mRNA1	LTR	1519	1525	low-temperature responsiveness
	Bca_GomC07g62430.mRNA1	LTR	1072	1078	low-temperature responsiveness
	Bca_GomC07g62480.mRNA1	LTR	1074	1080	low-temperature responsiveness
	Bca_GomC07g64580.mRNA1	LTR	1976	1982	low-temperature responsiveness
	Bca_GomC08g33670.mRNA1	LTR	306	312	low-temperature responsiveness
	Bca_GomC08g33670.mRNA1	LTR	314	320	low-temperature responsiveness
	Bca_GomC08g33670.mRNA1	LTR	364	370	low-temperature responsiveness
	Bca_GomC09g01360.mRNA1	LTR	1440	1446	low-temperature responsiveness
	Bca_GomC09g10780.mRNA1	LTR	368	374	low-temperature responsiveness
	Bca_GomC09g44720.mRNA1	LTR	332	338	low-temperature responsiveness
	Bca_GomB02g13180.mRNA1	MBS	1285	1291	drought-inducibility
	Bca_GomB02g14030.mRNA1	MBS	627	633	drought-inducibility
	Bca_GomB02g14030.mRNA1	MBS	661	667	drought-inducibility
	Bca_GomB02g39090.mRNA1	MBS	455	461	drought-inducibility
	Bca_GomB02g45460.mRNA1	MBS	945	951	drought-inducibility
	Bca_GomB02g45460.mRNA1	MBS	1747	1753	drought-inducibility
	Bca_GomB02g52020.mRNA1	MBS	1598	1604	drought-inducibility
	Bca_GomB02g56090.mRNA1	MBS	1699	1705	drought-inducibility
	Bca_GomB02g58070.mRNA1	MBS	1700	1706	drought-inducibility
	Bca_GomB02g78410.mRNA1	MBS	1000	1006	drought-inducibility
	Bca_GomB02g78410.mRNA1	MBS	1753	1759	drought-inducibility
	Bca_GomB02g87080.mRNA1	MBS	351	357	drought-inducibility
	Bca_GomB02g87120.mRNA1	MBS	351	357	drought-inducibility
	Bca_GomB02g96110.mRNA1	MBS	541	547	drought-inducibility
	Bca_GomB02g97030.mRNA1	MBS	719	725	drought-inducibility
	Bca_GomB03g37850.mRNA1	MBS	899	905	drought-inducibility
	Bca_GomB03g46160.mRNA1	MBS	357	363	drought-inducibility
	Bca_GomB03g46160.mRNA1	MBS	840	846	drought-inducibility
	Bca_GomB03g46160.mRNA1	MBS	1526	1532	drought-inducibility
	Bca_GomB03g68670.mRNA1	MBS	370	376	drought-inducibility
	Bca_GomB03g78640.mRNA1	MBS	1059	1065	drought-inducibility
	Bca_GomB03g91480.mRNA1	MBS	1178	1184	drought-inducibility
	Bca_GomB04g13720.mRNA1	MBS	268	274	drought-inducibility
	Bca_GomB04g13720.mRNA1	MBS	1370	1376	drought-inducibility
	Bca_GomB04g14940.mRNA1	MBS	115	121	drought-inducibility
	Bca_GomB05g11090.mRNA1	MBS	1179	1185	drought-inducibility
	Bca_GomB05g13880.mRNA1	MBS	393	399	drought-inducibility
	Bca_GomB05g27130.mRNA1	MBS	426	432	drought-inducibility
	Bca_GomB05g27650.mRNA1	MBS	417	423	drought-inducibility
	Bca_GomB05g29780.mRNA1	MBS	282	288	drought-inducibility
	Bca_GomB05g40670.mRNA1	MBS	1213	1219	drought-inducibility
	Bca_GomB05g60460.mRNA1	MBS	314	320	drought-inducibility
	Bca_GomB05g60460.mRNA1	MBS	1265	1271	drought-inducibility
	Bca_GomB05g60500.mRNA1	MBS	737	743	drought-inducibility
	Bca_GomB05g60500.mRNA1	MBS	894	900	drought-inducibility
	Bca_GomB05g60500.mRNA1	MBS	934	940	drought-inducibility
	Bca_GomB05g69510.mRNA1	MBS	344	350	drought-inducibility
	Bca_GomB05g69510.mRNA1	MBS	473	479	drought-inducibility
	Bca_GomB06g32440.mRNA1	MBS	168	174	drought-inducibility
	Bca_GomB06g32440.mRNA1	MBS	1027	1033	drought-inducibility
	Bca_GomB06g32440.mRNA1	MBS	1140	1146	drought-inducibility
	Bca_GomB06g32440.mRNA1	MBS	1550	1556	drought-inducibility
	Bca_GomB06g44050.mRNA1	MBS	859	865	drought-inducibility
	Bca_GomB06g44050.mRNA1	MBS	878	884	drought-inducibility
	Bca_GomB06g44050.mRNA1	MBS	1955	1961	drought-inducibility
	Bca_GomB06g68700.mRNA1	MBS	89	95	drought-inducibility
	Bca_GomB07g30930.mRNA1	MBS	926	932	drought-inducibility
	Bca_GomB07g35440.mRNA1	MBS	1614	1620	drought-inducibility
	Bca_GomB07g37450.mRNA1	MBS	901	907	drought-inducibility
	Bca_GomB07g37640.mRNA1	MBS	830	836	drought-inducibility
	Bca_GomB07g37640.mRNA1	MBS	1029	1035	drought-inducibility
	Bca_GomB08g04020.mRNA1	MBS	882	888	drought-inducibility
	Bca_GomB08g04090.mRNA1	MBS	311	317	drought-inducibility
	Bca_GomB08g04300.mRNA1	MBS	880	886	drought-inducibility
	Bca_GomB08g47620.mRNA1	MBS	1662	1668	drought-inducibility
	Bca_GomB08g57670.mRNA1	MBS	794	800	drought-inducibility
	Bca_GomC01g05500.mRNA1	MBS	1235	1241	drought-inducibility
	Bca_GomC01g06980.mRNA1	MBS	1238	1244	drought-inducibility
	Bca_GomC02g07130.mRNA1	MBS	1160	1166	drought-inducibility
	Bca_GomC02g12390.mRNA1	MBS	429	435	drought-inducibility
	Bca_GomC02g12450.mRNA1	MBS	282	288	drought-inducibility
	Bca_GomC02g12450.mRNA1	MBS	320	326	drought-inducibility
	Bca_GomC02g40750.mRNA1	MBS	1199	1205	drought-inducibility
	Bca_GomC03g40150.mRNA1	MBS	268	274	drought-inducibility
	Bca_GomC03g47160.mRNA1	MBS	122	128	drought-inducibility
	Bca_GomC03g61540.mRNA1	MBS	730	736	drought-inducibility
	Bca_GomC03g61540.mRNA1	MBS	940	946	drought-inducibility
	Bca_GomC03g62100.mRNA1	MBS	368	374	drought-inducibility
	Bca_GomC03g62900.mRNA1	MBS	800	806	drought-inducibility
	Bca_GomC03g62900.mRNA1	MBS	1290	1296	drought-inducibility
	Bca_GomC04g27490.mRNA1	MBS	1248	1254	drought-inducibility
	Bca_GomC04g38750.mRNA1	MBS	86	92	drought-inducibility
	Bca_GomC06g28810.mRNA1	MBS	287	293	drought-inducibility
	Bca_GomC06g28810.mRNA1	MBS	970	976	drought-inducibility
	Bca_GomC06g52840.mRNA1	MBS	933	939	drought-inducibility
	Bca_GomC07g07420.mRNA1	MBS	108	114	drought-inducibility
	Bca_GomC07g27120.mRNA1	MBS	1157	1163	drought-inducibility
	Bca_GomC07g53930.mRNA1	MBS	1957	1963	drought-inducibility
	Bca_GomC07g62430.mRNA1	MBS	515	521	drought-inducibility
	Bca_GomC07g62480.mRNA1	MBS	516	522	drought-inducibility
	Bca_GomC07g64580.mRNA1	MBS	127	133	drought-inducibility
	Bca_GomC08g40410.mRNA1	MBS	1213	1219	drought-inducibility
	Bca_GomC08g52900.mRNA1	MBS	1192	1198	drought-inducibility
	Bca_GomC09g13600.mRNA1	MBS	1698	1704	drought-inducibility
	Bca_GomC09g44720.mRNA1	MBS	625	631	drought-inducibility
	Bca_GomC09g52370.mRNA1	MBS	942	948	drought-inducibility
	Bca_GomC09g52580.mRNA1	MBS	944	950	drought-inducibility
	Bca_GomC09g52880.mRNA1	MBS	285	291	drought-inducibility
	Bca_GomC09g60750.mRNA1	MBS	1680	1686	drought-inducibility
	Bca_GomB03g78640.mRNA1	NON-box	773	782	meristem expression
	Bca_GomB02g52020.mRNA1	O2-site	1099	1108	metabolism regulation
	Bca_GomB02g52390.mRNA1	O2-site	1112	1121	metabolism regulation
	Bca_GomB02g52390.mRNA1	O2-site	1121	1130	metabolism regulation
	Bca_GomB02g52390.mRNA1	O2-site	1820	1828	metabolism regulation
	Bca_GomB02g78410.mRNA1	O2-site	885	894	metabolism regulation
	Bca_GomB02g80930.mRNA1	O2-site	1270	1279	metabolism regulation
	Bca_GomB02g81240.mRNA1	O2-site	1270	1279	metabolism regulation
	Bca_GomB02g87080.mRNA1	O2-site	907	916	metabolism regulation
	Bca_GomB02g87120.mRNA1	O2-site	907	916	metabolism regulation
	Bca_GomB03g46160.mRNA1	O2-site	853	862	metabolism regulation
	Bca_GomB03g66710.mRNA1	O2-site	936	945	metabolism regulation
	Bca_GomB03g78640.mRNA1	O2-site	198	207	metabolism regulation
	Bca_GomB03g79770.mRNA1	O2-site	147	156	metabolism regulation
	Bca_GomB03g79770.mRNA1	O2-site	246	255	metabolism regulation
	Bca_GomB03g87690.mRNA1	O2-site	1637	1646	metabolism regulation
	Bca_GomB04g09120.mRNA1	O2-site	121	130	metabolism regulation
	Bca_GomB04g42750.mRNA1	O2-site	1146	1154	metabolism regulation
	Bca_GomB05g27130.mRNA1	O2-site	612	621	metabolism regulation
	Bca_GomB05g27650.mRNA1	O2-site	610	619	metabolism regulation
	Bca_GomB05g29780.mRNA1	O2-site	1024	1033	metabolism regulation
	Bca_GomB05g69510.mRNA1	O2-site	1442	1450	metabolism regulation
	Bca_GomB06g68700.mRNA1	O2-site	1557	1566	metabolism regulation
	Bca_GomB07g30930.mRNA1	O2-site	1933	1942	metabolism regulation
	Bca_GomC01g19950.mRNA1	O2-site	973	982	metabolism regulation
	Bca_GomC02g12390.mRNA1	O2-site	804	813	metabolism regulation
	Bca_GomC02g12390.mRNA1	O2-site	1246	1254.5	metabolism regulation
	Bca_GomC02g40750.mRNA1	O2-site	1382	1391	metabolism regulation
	Bca_GomC03g06730.mRNA1	O2-site	551	560	metabolism regulation
	Bca_GomC03g26280.mRNA1	O2-site	363	372	metabolism regulation
	Bca_GomC03g47160.mRNA1	O2-site	1764	1773	metabolism regulation
	Bca_GomC03g47380.mRNA1	O2-site	1759	1768	metabolism regulation
	Bca_GomC03g61540.mRNA1	O2-site	210	219	metabolism regulation
	Bca_GomC03g62100.mRNA1	O2-site	236	245	metabolism regulation
	Bca_GomC03g62100.mRNA1	O2-site	1681	1690	metabolism regulation
	Bca_GomC03g62900.mRNA1	O2-site	30	39	metabolism regulation
	Bca_GomC03g62900.mRNA1	O2-site	1337	1346	metabolism regulation
	Bca_GomC04g04080.mRNA1	O2-site	1373	1382	metabolism regulation
	Bca_GomC04g38750.mRNA1	O2-site	1701	1710	metabolism regulation
	Bca_GomC04g53330.mRNA1	O2-site	458	467	metabolism regulation
	Bca_GomC05g38280.mRNA1	O2-site	651	660	metabolism regulation
	Bca_GomC05g56190.mRNA1	O2-site	1930	1939	metabolism regulation
	Bca_GomC05g56190.mRNA1	O2-site	1068	1076	metabolism regulation
	Bca_GomC06g52840.mRNA1	O2-site	1557	1565	metabolism regulation
	Bca_GomC07g07420.mRNA1	O2-site	361	370	metabolism regulation
	Bca_GomC07g53930.mRNA1	O2-site	974	983	metabolism regulation
	Bca_GomC07g62430.mRNA1	O2-site	961	970	metabolism regulation
	Bca_GomC07g62480.mRNA1	O2-site	963	972	metabolism regulation
	Bca_GomC08g33670.mRNA1	O2-site	627	636	metabolism regulation
	Bca_GomC08g33670.mRNA1	O2-site	1600	1609	metabolism regulation
	Bca_GomC08g52900.mRNA1	O2-site	618	627	metabolism regulation
	Bca_GomC08g52900.mRNA1	O2-site	256	264	metabolism regulation
	Bca_GomC09g44720.mRNA1	O2-site	159	168	metabolism regulation
	Bca_GomC09g52880.mRNA1	O2-site	828	837	metabolism regulation
	Bca_GomC09g60750.mRNA1	O2-site	1079	1087	metabolism regulation
	Bca_GomB02g13180.mRNA1	P-box	714	721	gibberellin responsive
	Bca_GomB02g45460.mRNA1	P-box	1144	1151	gibberellin responsive
	Bca_GomB02g52020.mRNA1	P-box	1722	1729	gibberellin responsive
	Bca_GomB02g52390.mRNA1	P-box	1732	1739	gibberellin responsive
	Bca_GomB02g78410.mRNA1	P-box	1665	1672	gibberellin responsive
	Bca_GomB02g78410.mRNA1	P-box	1772	1779	gibberellin responsive
	Bca_GomB02g96110.mRNA1	P-box	140	147	gibberellin responsive
	Bca_GomB03g46160.mRNA1	P-box	167	174	gibberellin responsive
	Bca_GomB03g78640.mRNA1	P-box	301	308	gibberellin responsive
	Bca_GomB03g87690.mRNA1	P-box	91	98	gibberellin responsive
	Bca_GomB05g27130.mRNA1	P-box	130	137	gibberellin responsive
	Bca_GomB05g27650.mRNA1	P-box	122	129	gibberellin responsive
	Bca_GomB05g40670.mRNA1	P-box	345	352	gibberellin responsive
	Bca_GomB05g40670.mRNA1	P-box	966	973	gibberellin responsive
	Bca_GomB05g60500.mRNA1	P-box	1693	1700	gibberellin responsive
	Bca_GomB05g69510.mRNA1	P-box	984	991	gibberellin responsive
	Bca_GomB06g32440.mRNA1	P-box	1648	1655	gibberellin responsive
	Bca_GomB07g30930.mRNA1	P-box	459	466	gibberellin responsive
	Bca_GomB07g30930.mRNA1	P-box	1956	1963	gibberellin responsive
	Bca_GomB07g48160.mRNA1	P-box	1055	1062	gibberellin responsive
	Bca_GomB07g48160.mRNA1	P-box	1075	1082	gibberellin responsive
	Bca_GomB07g48250.mRNA1	P-box	502	509	gibberellin responsive
	Bca_GomB07g48250.mRNA1	P-box	522	529	gibberellin responsive
	Bca_GomB08g04020.mRNA1	P-box	1751	1758	gibberellin responsive
	Bca_GomB08g04090.mRNA1	P-box	1186	1193	gibberellin responsive
	Bca_GomB08g04300.mRNA1	P-box	1751	1758	gibberellin responsive
	Bca_GomC01g05500.mRNA1	P-box	212	219	gibberellin responsive
	Bca_GomC01g06980.mRNA1	P-box	28	35	gibberellin responsive
	Bca_GomC02g07130.mRNA1	P-box	913	920	gibberellin responsive
	Bca_GomC02g12390.mRNA1	P-box	1679	1686	gibberellin responsive
	Bca_GomC03g09640.mRNA1	P-box	1137	1144	gibberellin responsive
	Bca_GomC03g09640.mRNA1	P-box	1875	1882	gibberellin responsive
	Bca_GomC03g09920.mRNA1	P-box	1103	1110	gibberellin responsive
	Bca_GomC03g09920.mRNA1	P-box	1844	1851	gibberellin responsive
	Bca_GomC03g26280.mRNA1	P-box	1011	1018	gibberellin responsive
	Bca_GomC03g54730.mRNA1	P-box	1025	1032	gibberellin responsive
	Bca_GomC03g54730.mRNA1	P-box	1045	1052	gibberellin responsive
	Bca_GomC04g38750.mRNA1	P-box	1784	1791	gibberellin responsive
	Bca_GomC05g38280.mRNA1	P-box	127	134	gibberellin responsive
	Bca_GomC06g52840.mRNA1	P-box	1866	1873	gibberellin responsive
	Bca_GomC07g27120.mRNA1	P-box	1675	1682	gibberellin responsive
	Bca_GomC07g27120.mRNA1	P-box	1696	1703	gibberellin responsive
	Bca_GomC07g43760.mRNA1	P-box	1829	1836	gibberellin responsive
	Bca_GomC08g33670.mRNA1	P-box	1507	1514	gibberellin responsive
	Bca_GomC08g33670.mRNA1	P-box	1675	1682	gibberellin responsive
	Bca_GomC08g40410.mRNA1	P-box	883	890	gibberellin responsive
	Bca_GomC09g44650.mRNA1	P-box	1627	1634	gibberellin responsive
	Bca_GomC09g44720.mRNA1	P-box	1657	1664	gibberellin responsive
	Bca_GomC09g52370.mRNA1	P-box	1734	1741	gibberellin responsive
	Bca_GomC09g52580.mRNA1	P-box	1735	1742	gibberellin responsive
	Bca_GomC09g60750.mRNA1	P-box	1794	1801	gibberellin responsive
	Bca_GomB02g56090.mRNA1	SARE	350	361	salicylic acid responsiveness
	Bca_GomB02g58070.mRNA1	SARE	352	363	salicylic acid responsiveness
	Bca_GomB05g60500.mRNA1	SARE	917	928	salicylic acid responsiveness
	Bca_GomB05g69510.mRNA1	SARE	175	186	salicylic acid responsiveness
	Bca_GomB02g100180.mRNA1	TATC-box	409	416	gibberellin responsive
	Bca_GomB03g66710.mRNA1	TATC-box	1319	1326	gibberellin responsive
	Bca_GomB07g30930.mRNA1	TATC-box	1627	1634	gibberellin responsive
	Bca_GomB08g57670.mRNA1	TATC-box	326	333	gibberellin responsive
	Bca_GomC03g47160.mRNA1	TATC-box	394	401	gibberellin responsive
	Bca_GomC03g47380.mRNA1	TATC-box	382	389	gibberellin responsive
	Bca_GomC03g62900.mRNA1	TATC-box	1577	1584	gibberellin responsive
	Bca_GomC06g28810.mRNA1	TATC-box	158	165	gibberellin responsive
	Bca_GomC06g28810.mRNA1	TATC-box	760	767	gibberellin responsive
	Bca_GomC07g64580.mRNA1	TATC-box	893	900	gibberellin responsive
	Bca_GomC09g01360.mRNA1	TATC-box	823	830	gibberellin responsive
	Bca_GomB01g13710.mRNA1	TCA-element	1790	1799	salicylic acid responsiveness
	Bca_GomB01g14080.mRNA1	TCA-element	1782	1791	salicylic acid responsiveness
	Bca_GomB02g14030.mRNA1	TCA-element	83	92	salicylic acid responsiveness
	Bca_GomB02g14030.mRNA1	TCA-element	183	192	salicylic acid responsiveness
	Bca_GomB02g14070.mRNA1	TCA-element	506	515	salicylic acid responsiveness
	Bca_GomB02g80930.mRNA1	TCA-element	1008	1017	salicylic acid responsiveness
	Bca_GomB02g81240.mRNA1	TCA-element	1008	1017	salicylic acid responsiveness
	Bca_GomB02g87080.mRNA1	TCA-element	1375	1384	salicylic acid responsiveness
	Bca_GomB02g87120.mRNA1	TCA-element	1375	1384	salicylic acid responsiveness
	Bca_GomB03g37850.mRNA1	TCA-element	1671	1680	salicylic acid responsiveness
	Bca_GomB03g46160.mRNA1	TCA-element	1918	1927	salicylic acid responsiveness
	Bca_GomB03g66710.mRNA1	TCA-element	781	790	salicylic acid responsiveness
	Bca_GomB03g68670.mRNA1	TCA-element	1911	1920	salicylic acid responsiveness
	Bca_GomB03g78640.mRNA1	TCA-element	1352	1361	salicylic acid responsiveness
	Bca_GomB03g79770.mRNA1	TCA-element	463	472	salicylic acid responsiveness
	Bca_GomB04g14940.mRNA1	TCA-element	576	585	salicylic acid responsiveness
	Bca_GomB05g11090.mRNA1	TCA-element	875	884	salicylic acid responsiveness
	Bca_GomB05g11090.mRNA1	TCA-element	985	994	salicylic acid responsiveness
	Bca_GomB05g13880.mRNA1	TCA-element	711	720	salicylic acid responsiveness
	Bca_GomB05g27130.mRNA1	TCA-element	1787	1796	salicylic acid responsiveness
	Bca_GomB05g40670.mRNA1	TCA-element	924	933	salicylic acid responsiveness
	Bca_GomB05g40670.mRNA1	TCA-element	1268	1277	salicylic acid responsiveness
	Bca_GomB05g40670.mRNA1	TCA-element	1581	1590	salicylic acid responsiveness
	Bca_GomB05g60460.mRNA1	TCA-element	1496	1505	salicylic acid responsiveness
	Bca_GomB05g60500.mRNA1	TCA-element	1322	1331	salicylic acid responsiveness
	Bca_GomB05g60500.mRNA1	TCA-element	1390	1399	salicylic acid responsiveness
	Bca_GomB05g69510.mRNA1	TCA-element	172	181	salicylic acid responsiveness
	Bca_GomB06g44050.mRNA1	TCA-element	1680	1689	salicylic acid responsiveness
	Bca_GomB07g24220.mRNA1	TCA-element	171	180	salicylic acid responsiveness
	Bca_GomB07g24220.mRNA1	TCA-element	1868	1877	salicylic acid responsiveness
	Bca_GomB07g24320.mRNA1	TCA-element	165	174	salicylic acid responsiveness
	Bca_GomB07g24320.mRNA1	TCA-element	1868	1877	salicylic acid responsiveness
	Bca_GomB07g24360.mRNA1	TCA-element	167	176	salicylic acid responsiveness
	Bca_GomB07g24360.mRNA1	TCA-element	1868	1877	salicylic acid responsiveness
	Bca_GomB07g56840.mRNA1	TCA-element	1129	1138	salicylic acid responsiveness
	Bca_GomB08g26170.mRNA1	TCA-element	77	86	salicylic acid responsiveness
	Bca_GomB08g26170.mRNA1	TCA-element	179	188	salicylic acid responsiveness
	Bca_GomB08g26170.mRNA1	TCA-element	1468	1477	salicylic acid responsiveness
	Bca_GomB08g26170.mRNA1	TCA-element	1571	1580	salicylic acid responsiveness
	Bca_GomB08g32730.mRNA1	TCA-element	1294	1304	salicylic acid responsiveness
	Bca_GomB08g57670.mRNA1	TCA-element	1093	1102	salicylic acid responsiveness
	Bca_GomB08g74270.mRNA1	TCA-element	1703	1712	salicylic acid responsiveness
	Bca_GomB08g89950.mRNA1	TCA-element	925	934	salicylic acid responsiveness
	Bca_GomB08g89950.mRNA1	TCA-element	1807	1816	salicylic acid responsiveness
	Bca_GomC01g05500.mRNA1	TCA-element	1534	1543	salicylic acid responsiveness
	Bca_GomC01g06980.mRNA1	TCA-element	1536	1545	salicylic acid responsiveness
	Bca_GomC02g07130.mRNA1	TCA-element	677	686	salicylic acid responsiveness
	Bca_GomC03g09640.mRNA1	TCA-element	1353	1362	salicylic acid responsiveness
	Bca_GomC03g09920.mRNA1	TCA-element	1320	1329	salicylic acid responsiveness
	Bca_GomC03g26280.mRNA1	TCA-element	1795	1804	salicylic acid responsiveness
	Bca_GomC03g62100.mRNA1	TCA-element	548	557	salicylic acid responsiveness
	Bca_GomC03g62900.mRNA1	TCA-element	1645	1654	salicylic acid responsiveness
	Bca_GomC04g18760.mRNA1	TCA-element	1047	1056	salicylic acid responsiveness
	Bca_GomC04g53330.mRNA1	TCA-element	1683	1692	salicylic acid responsiveness
	Bca_GomC05g21270.mRNA1	TCA-element	414	423	salicylic acid responsiveness
	Bca_GomC05g38280.mRNA1	TCA-element	1925	1934	salicylic acid responsiveness
	Bca_GomC05g56190.mRNA1	TCA-element	1732	1741	salicylic acid responsiveness
	Bca_GomC06g28810.mRNA1	TCA-element	1851	1860	salicylic acid responsiveness
	Bca_GomC06g52840.mRNA1	TCA-element	1606	1615	salicylic acid responsiveness
	Bca_GomC07g53930.mRNA1	TCA-element	212	221	salicylic acid responsiveness
	Bca_GomC08g40410.mRNA1	TCA-element	1794	1803	salicylic acid responsiveness
	Bca_GomC08g52900.mRNA1	TCA-element	77	87	salicylic acid responsiveness
	Bca_GomC08g52900.mRNA1	TCA-element	1365	1375	salicylic acid responsiveness
	Bca_GomC08g52900.mRNA1	TCA-element	1707	1716	salicylic acid responsiveness
	Bca_GomC09g10780.mRNA1	TCA-element	729	738	salicylic acid responsiveness
	Bca_GomC09g52370.mRNA1	TCA-element	1797	1806	salicylic acid responsiveness
	Bca_GomC09g60750.mRNA1	TCA-element	791	800	salicylic acid responsiveness
	Bca_GomB01g00140.mRNA1	TC-rich repeats	1371	1380	defense and stress responsiveness
	Bca_GomB02g102930.mRNA1	TC-rich repeats	1613	1622	defense and stress responsiveness
	Bca_GomB02g13180.mRNA1	TC-rich repeats	1065	1074	defense and stress responsiveness
	Bca_GomB02g13180.mRNA1	TC-rich repeats	1170	1179	defense and stress responsiveness
	Bca_GomB02g14030.mRNA1	TC-rich repeats	355	364	defense and stress responsiveness
	Bca_GomB02g39090.mRNA1	TC-rich repeats	859	868	defense and stress responsiveness
	Bca_GomB02g39180.mRNA1	TC-rich repeats	1856	1865	defense and stress responsiveness
	Bca_GomB02g45460.mRNA1	TC-rich repeats	1171	1180	defense and stress responsiveness
	Bca_GomB02g45710.mRNA1	TC-rich repeats	483	492	defense and stress responsiveness
	Bca_GomB02g45710.mRNA1	TC-rich repeats	1503	1512	defense and stress responsiveness
	Bca_GomB02g52020.mRNA1	TC-rich repeats	1329	1338	defense and stress responsiveness
	Bca_GomB02g52390.mRNA1	TC-rich repeats	1353	1362	defense and stress responsiveness
	Bca_GomB02g78410.mRNA1	TC-rich repeats	18	28	defense and stress responsiveness
	Bca_GomB02g80930.mRNA1	TC-rich repeats	1411	1420	defense and stress responsiveness
	Bca_GomB02g81240.mRNA1	TC-rich repeats	1411	1420	defense and stress responsiveness
	Bca_GomB02g97030.mRNA1	TC-rich repeats	742	751	defense and stress responsiveness
	Bca_GomB02g97030.mRNA1	TC-rich repeats	905	914	defense and stress responsiveness
	Bca_GomB02g97030.mRNA1	TC-rich repeats	1501	1510	defense and stress responsiveness
	Bca_GomB03g46160.mRNA1	TC-rich repeats	632	641	defense and stress responsiveness
	Bca_GomB03g66710.mRNA1	TC-rich repeats	1293	1302	defense and stress responsiveness
	Bca_GomB03g66710.mRNA1	TC-rich repeats	1435	1444	defense and stress responsiveness
	Bca_GomB03g68670.mRNA1	TC-rich repeats	1947	1956	defense and stress responsiveness
	Bca_GomB03g78640.mRNA1	TC-rich repeats	902	911	defense and stress responsiveness
	Bca_GomB04g09120.mRNA1	TC-rich repeats	148	157	defense and stress responsiveness
	Bca_GomB04g09120.mRNA1	TC-rich repeats	730	739	defense and stress responsiveness
	Bca_GomB04g14940.mRNA1	TC-rich repeats	1665	1674	defense and stress responsiveness
	Bca_GomB04g42750.mRNA1	TC-rich repeats	1059	1068	defense and stress responsiveness
	Bca_GomB04g42750.mRNA1	TC-rich repeats	1982	1991	defense and stress responsiveness
	Bca_GomB05g13880.mRNA1	TC-rich repeats	1280	1289	defense and stress responsiveness
	Bca_GomB05g27650.mRNA1	TC-rich repeats	571	580	defense and stress responsiveness
	Bca_GomB05g29780.mRNA1	TC-rich repeats	686	695	defense and stress responsiveness
	Bca_GomB06g32440.mRNA1	TC-rich repeats	663	672	defense and stress responsiveness
	Bca_GomB06g68700.mRNA1	TC-rich repeats	366	376	defense and stress responsiveness
	Bca_GomB06g68700.mRNA1	TC-rich repeats	132	141	defense and stress responsiveness
	Bca_GomB07g30930.mRNA1	TC-rich repeats	397	406	defense and stress responsiveness
	Bca_GomB08g04020.mRNA1	TC-rich repeats	1027	1036	defense and stress responsiveness
	Bca_GomB08g04020.mRNA1	TC-rich repeats	1117	1126	defense and stress responsiveness
	Bca_GomB08g04090.mRNA1	TC-rich repeats	457	466	defense and stress responsiveness
	Bca_GomB08g04090.mRNA1	TC-rich repeats	548	557	defense and stress responsiveness
	Bca_GomB08g04300.mRNA1	TC-rich repeats	1025	1034	defense and stress responsiveness
	Bca_GomB08g04300.mRNA1	TC-rich repeats	1115	1124	defense and stress responsiveness
	Bca_GomB08g47620.mRNA1	TC-rich repeats	501	510	defense and stress responsiveness
	Bca_GomB08g57670.mRNA1	TC-rich repeats	1920	1929	defense and stress responsiveness
	Bca_GomB08g74270.mRNA1	TC-rich repeats	1167	1176	defense and stress responsiveness
	Bca_GomC01g19950.mRNA1	TC-rich repeats	1880	1889	defense and stress responsiveness
	Bca_GomC01g22650.mRNA1	TC-rich repeats	644	653	defense and stress responsiveness
	Bca_GomC02g12450.mRNA1	TC-rich repeats	472	481	defense and stress responsiveness
	Bca_GomC02g12450.mRNA1	TC-rich repeats	1531	1540	defense and stress responsiveness
	Bca_GomC03g09640.mRNA1	TC-rich repeats	439	448	defense and stress responsiveness
	Bca_GomC03g09920.mRNA1	TC-rich repeats	405	414	defense and stress responsiveness
	Bca_GomC03g26280.mRNA1	TC-rich repeats	923	932	defense and stress responsiveness
	Bca_GomC03g47160.mRNA1	TC-rich repeats	328	337	defense and stress responsiveness
	Bca_GomC03g47160.mRNA1	TC-rich repeats	361	370	defense and stress responsiveness
	Bca_GomC03g47380.mRNA1	TC-rich repeats	349	358	defense and stress responsiveness
	Bca_GomC03g54730.mRNA1	TC-rich repeats	439	448	defense and stress responsiveness
	Bca_GomC03g61540.mRNA1	TC-rich repeats	823	832	defense and stress responsiveness
	Bca_GomC03g62100.mRNA1	TC-rich repeats	1604	1613	defense and stress responsiveness
	Bca_GomC04g18760.mRNA1	TC-rich repeats	1269	1278	defense and stress responsiveness
	Bca_GomC04g27490.mRNA1	TC-rich repeats	1142	1151	defense and stress responsiveness
	Bca_GomC04g27490.mRNA1	TC-rich repeats	1894	1903	defense and stress responsiveness
	Bca_GomC04g38750.mRNA1	TC-rich repeats	2	11	defense and stress responsiveness
	Bca_GomC05g21270.mRNA1	TC-rich repeats	698	707	defense and stress responsiveness
	Bca_GomC05g21270.mRNA1	TC-rich repeats	1717	1726	defense and stress responsiveness
	Bca_GomC06g28810.mRNA1	TC-rich repeats	612	621	defense and stress responsiveness
	Bca_GomC06g28810.mRNA1	TC-rich repeats	1325	1334	defense and stress responsiveness
	Bca_GomC06g52840.mRNA1	TC-rich repeats	901	910	defense and stress responsiveness
	Bca_GomC06g52840.mRNA1	TC-rich repeats	1277	1286	defense and stress responsiveness
	Bca_GomC07g43760.mRNA1	TC-rich repeats	806	815	defense and stress responsiveness
	Bca_GomC07g62430.mRNA1	TC-rich repeats	1592	1601	defense and stress responsiveness
	Bca_GomC07g62480.mRNA1	TC-rich repeats	1594	1603	defense and stress responsiveness
	Bca_GomC07g64580.mRNA1	TC-rich repeats	301	310	defense and stress responsiveness
	Bca_GomC07g64580.mRNA1	TC-rich repeats	351	360	defense and stress responsiveness
	Bca_GomC07g64580.mRNA1	TC-rich repeats	1494	1503	defense and stress responsiveness
	Bca_GomC08g40410.mRNA1	TC-rich repeats	897	906	defense and stress responsiveness
	Bca_GomC09g13600.mRNA1	TC-rich repeats	418	427	defense and stress responsiveness
	Bca_GomC09g44650.mRNA1	TC-rich repeats	823	832	defense and stress
	Bca_GomB01g13710.mRNA1	TGACG-motif	473	478	MeJA-responsiveness
	Bca_GomB01g14080.mRNA1	TGACG-motif	473	478	MeJA-responsiveness
	Bca_GomB01g53600.mRNA1	TGACG-motif	69	74	MeJA-responsiveness
	Bca_GomB01g53600.mRNA1	TGACG-motif	268	273	MeJA-responsiveness
	Bca_GomB01g53600.mRNA1	TGACG-motif	462	467	MeJA-responsiveness
	Bca_GomB01g53840.mRNA1	TGACG-motif	69	74	MeJA-responsiveness
	Bca_GomB01g53840.mRNA1	TGACG-motif	268	273	MeJA-responsiveness
	Bca_GomB01g53840.mRNA1	TGACG-motif	462	467	MeJA-responsiveness
	Bca_GomB02g13180.mRNA1	TGACG-motif	1282	1287	MeJA-responsiveness
	Bca_GomB02g14030.mRNA1	TGACG-motif	1001	1006	MeJA-responsiveness
	Bca_GomB02g14030.mRNA1	TGACG-motif	1414	1419	MeJA-responsiveness
	Bca_GomB02g52020.mRNA1	TGACG-motif	531	536	MeJA-responsiveness
	Bca_GomB02g52020.mRNA1	TGACG-motif	893	898	MeJA-responsiveness
	Bca_GomB02g52020.mRNA1	TGACG-motif	1089	1094	MeJA-responsiveness
	Bca_GomB02g52390.mRNA1	TGACG-motif	540	545	MeJA-responsiveness
	Bca_GomB02g52390.mRNA1	TGACG-motif	902	907	MeJA-responsiveness
	Bca_GomB02g56090.mRNA1	TGACG-motif	753	758	MeJA-responsiveness
	Bca_GomB02g56090.mRNA1	TGACG-motif	1899	1904	MeJA-responsiveness
	Bca_GomB02g58070.mRNA1	TGACG-motif	755	760	MeJA-responsiveness
	Bca_GomB02g58070.mRNA1	TGACG-motif	1900	1905	MeJA-responsiveness
	Bca_GomB02g78410.mRNA1	TGACG-motif	381	386	MeJA-responsiveness
	Bca_GomB02g78410.mRNA1	TGACG-motif	431	436	MeJA-responsiveness
	Bca_GomB02g78410.mRNA1	TGACG-motif	1606	1611	MeJA-responsiveness
	Bca_GomB02g96110.mRNA1	TGACG-motif	87	92	MeJA-responsiveness
	Bca_GomB02g96110.mRNA1	TGACG-motif	998	1003	MeJA-responsiveness
	Bca_GomB03g37850.mRNA1	TGACG-motif	1721	1726	MeJA-responsiveness
	Bca_GomB03g66710.mRNA1	TGACG-motif	1488	1493	MeJA-responsiveness
	Bca_GomB03g66710.mRNA1	TGACG-motif	1935	1940	MeJA-responsiveness
	Bca_GomB03g68670.mRNA1	TGACG-motif	634	639	MeJA-responsiveness
	Bca_GomB03g68670.mRNA1	TGACG-motif	810	815	MeJA-responsiveness
	Bca_GomB03g68670.mRNA1	TGACG-motif	1483	1488	MeJA-responsiveness
	Bca_GomB03g78640.mRNA1	TGACG-motif	1460	1465	MeJA-responsiveness
	Bca_GomB03g78640.mRNA1	TGACG-motif	1603	1608	MeJA-responsiveness
	Bca_GomB03g79770.mRNA1	TGACG-motif	76	81	MeJA-responsiveness
	Bca_GomB03g87690.mRNA1	TGACG-motif	1484	1489	MeJA-responsiveness
	Bca_GomB03g91480.mRNA1	TGACG-motif	107	112	MeJA-responsiveness
	Bca_GomB03g91480.mRNA1	TGACG-motif	353	358	MeJA-responsiveness
	Bca_GomB04g13720.mRNA1	TGACG-motif	62	67	MeJA-responsiveness
	Bca_GomB04g13720.mRNA1	TGACG-motif	452	457	MeJA-responsiveness
	Bca_GomB04g13720.mRNA1	TGACG-motif	535	540	MeJA-responsiveness
	Bca_GomB04g13720.mRNA1	TGACG-motif	984	989	MeJA-responsiveness
	Bca_GomB04g13720.mRNA1	TGACG-motif	1330	1335	MeJA-responsiveness
	Bca_GomB04g13720.mRNA1	TGACG-motif	1917	1922	MeJA-responsiveness
	Bca_GomB04g14940.mRNA1	TGACG-motif	191	196	MeJA-responsiveness
	Bca_GomB04g14940.mRNA1	TGACG-motif	667	672	MeJA-responsiveness
	Bca_GomB04g14940.mRNA1	TGACG-motif	1597	1602	MeJA-responsiveness
	Bca_GomB05g11090.mRNA1	TGACG-motif	94	99	MeJA-responsiveness
	Bca_GomB05g11090.mRNA1	TGACG-motif	340	345	MeJA-responsiveness
	Bca_GomB05g29780.mRNA1	TGACG-motif	388	393	MeJA-responsiveness
	Bca_GomB05g29780.mRNA1	TGACG-motif	912	917	MeJA-responsiveness
	Bca_GomB05g29780.mRNA1	TGACG-motif	1251	1256	MeJA-responsiveness
	Bca_GomB05g29780.mRNA1	TGACG-motif	1520	1525	MeJA-responsiveness
	Bca_GomB05g29780.mRNA1	TGACG-motif	1592	1597	MeJA-responsiveness
	Bca_GomB05g29780.mRNA1	TGACG-motif	1854	1859	MeJA-responsiveness
	Bca_GomB05g40670.mRNA1	TGACG-motif	314	319	MeJA-responsiveness
	Bca_GomB05g40670.mRNA1	TGACG-motif	538	543	MeJA-responsiveness
	Bca_GomB05g60460.mRNA1	TGACG-motif	1262	1267	MeJA-responsiveness
	Bca_GomB05g60500.mRNA1	TGACG-motif	1206	1211	MeJA-responsiveness
	Bca_GomB06g32440.mRNA1	TGACG-motif	1081	1086	MeJA-responsiveness
	Bca_GomB06g44050.mRNA1	TGACG-motif	120	125	MeJA-responsiveness
	Bca_GomB06g44050.mRNA1	TGACG-motif	274	279	MeJA-responsiveness
	Bca_GomB06g68700.mRNA1	TGACG-motif	1059	1064	MeJA-responsiveness
	Bca_GomB07g24220.mRNA1	TGACG-motif	1709	1714	MeJA-responsiveness
	Bca_GomB07g24320.mRNA1	TGACG-motif	1709	1714	MeJA-responsiveness
	Bca_GomB07g24360.mRNA1	TGACG-motif	1709	1714	MeJA-responsiveness
	Bca_GomB07g35440.mRNA1	TGACG-motif	1	6	MeJA-responsiveness
	Bca_GomB07g35440.mRNA1	TGACG-motif	156	161	MeJA-responsiveness
	Bca_GomB07g35440.mRNA1	TGACG-motif	1891	1896	MeJA-responsiveness
	Bca_GomB07g37450.mRNA1	TGACG-motif	954	959	MeJA-responsiveness
	Bca_GomB07g56840.mRNA1	TGACG-motif	107	112	MeJA-responsiveness
	Bca_GomB07g56840.mRNA1	TGACG-motif	1654	1659	MeJA-responsiveness
	Bca_GomB08g09450.mRNA1	TGACG-motif	1413	1418	MeJA-responsiveness
	Bca_GomB08g09450.mRNA1	TGACG-motif	1495	1500	MeJA-responsiveness
	Bca_GomB08g09480.mRNA1	TGACG-motif	1384	1389	MeJA-responsiveness
	Bca_GomB08g09480.mRNA1	TGACG-motif	1494	1499	MeJA-responsiveness
	Bca_GomB08g26170.mRNA1	TGACG-motif	340	345	MeJA-responsiveness
	Bca_GomB08g26170.mRNA1	TGACG-motif	750	755	MeJA-responsiveness
	Bca_GomB08g32730.mRNA1	TGACG-motif	393	398	MeJA-responsiveness
	Bca_GomB08g32730.mRNA1	TGACG-motif	741	746	MeJA-responsiveness
	Bca_GomB08g32730.mRNA1	TGACG-motif	1877	1882	MeJA-responsiveness
	Bca_GomB08g47620.mRNA1	TGACG-motif	1128	1133	MeJA-responsiveness
	Bca_GomB08g57670.mRNA1	TGACG-motif	1510	1515	MeJA-responsiveness
	Bca_GomB08g74270.mRNA1	TGACG-motif	84	89	MeJA-responsiveness
	Bca_GomB08g74270.mRNA1	TGACG-motif	96	101	MeJA-responsiveness
	Bca_GomB08g89950.mRNA1	TGACG-motif	1792	1797	MeJA-responsiveness
	Bca_GomB08g89950.mRNA1	TGACG-motif	1982	1987	MeJA-responsiveness
	Bca_GomC01g05500.mRNA1	TGACG-motif	884	889	MeJA-responsiveness
	Bca_GomC01g06980.mRNA1	TGACG-motif	887	892	MeJA-responsiveness
	Bca_GomC01g19950.mRNA1	TGACG-motif	975	980	MeJA-responsiveness
	Bca_GomC01g19950.mRNA1	TGACG-motif	1275	1280	MeJA-responsiveness
	Bca_GomC01g19950.mRNA1	TGACG-motif	1619	1624	MeJA-responsiveness
	Bca_GomC01g19950.mRNA1	TGACG-motif	1854	1859	MeJA-responsiveness
	Bca_GomC01g22650.mRNA1	TGACG-motif	34	39	MeJA-responsiveness
	Bca_GomC01g22650.mRNA1	TGACG-motif	832	837	MeJA-responsiveness
	Bca_GomC01g22650.mRNA1	TGACG-motif	1097	1102	MeJA-responsiveness
	Bca_GomC01g22650.mRNA1	TGACG-motif	1197	1202	MeJA-responsiveness
	Bca_GomC01g22650.mRNA1	TGACG-motif	1264	1269	MeJA-responsiveness
	Bca_GomC01g22650.mRNA1	TGACG-motif	1723	1728	MeJA-responsiveness
	Bca_GomC02g07130.mRNA1	TGACG-motif	276	281	MeJA-responsiveness
	Bca_GomC02g07130.mRNA1	TGACG-motif	1521	1526	MeJA-responsiveness
	Bca_GomC02g12390.mRNA1	TGACG-motif	599	604	MeJA-responsiveness
	Bca_GomC02g12390.mRNA1	TGACG-motif	677	682	MeJA-responsiveness
	Bca_GomC02g12390.mRNA1	TGACG-motif	806	811	MeJA-responsiveness
	Bca_GomC02g12390.mRNA1	TGACG-motif	809	814	MeJA-responsiveness
	Bca_GomC02g12390.mRNA1	TGACG-motif	821	826	MeJA-responsiveness
	Bca_GomC02g12390.mRNA1	TGACG-motif	1142	1147	MeJA-responsiveness
	Bca_GomC02g12450.mRNA1	TGACG-motif	45	50	MeJA-responsiveness
	Bca_GomC02g38040.mRNA1	TGACG-motif	650	655	MeJA-responsiveness
	Bca_GomC02g40750.mRNA1	TGACG-motif	38	43	MeJA-responsiveness
	Bca_GomC02g40750.mRNA1	TGACG-motif	62	67	MeJA-responsiveness
	Bca_GomC02g40750.mRNA1	TGACG-motif	89	94	MeJA-responsiveness
	Bca_GomC02g40750.mRNA1	TGACG-motif	363	368	MeJA-responsiveness
	Bca_GomC02g40750.mRNA1	TGACG-motif	800	805	MeJA-responsiveness
	Bca_GomC02g40750.mRNA1	TGACG-motif	1385	1390	MeJA-responsiveness
	Bca_GomC03g06750.mRNA1	TGACG-motif	18	23	MeJA-responsiveness
	Bca_GomC03g06750.mRNA1	TGACG-motif	610	615	MeJA-responsiveness
	Bca_GomC03g09640.mRNA1	TGACG-motif	774	779	MeJA-responsiveness
	Bca_GomC03g09920.mRNA1	TGACG-motif	740	745	MeJA-responsiveness
	Bca_GomC03g26280.mRNA1	TGACG-motif	387	392	MeJA-responsiveness
	Bca_GomC03g54730.mRNA1	TGACG-motif	576	581	MeJA-responsiveness
	Bca_GomC03g61540.mRNA1	TGACG-motif	605	610	MeJA-responsiveness
	Bca_GomC03g61540.mRNA1	TGACG-motif	937	942	MeJA-responsiveness
	Bca_GomC03g62100.mRNA1	TGACG-motif	138	143	MeJA-responsiveness
	Bca_GomC03g62900.mRNA1	TGACG-motif	33	38	MeJA-responsiveness
	Bca_GomC04g04080.mRNA1	TGACG-motif	55	60	MeJA-responsiveness
	Bca_GomC04g04080.mRNA1	TGACG-motif	58	63	MeJA-responsiveness
	Bca_GomC04g04080.mRNA1	TGACG-motif	213	218	MeJA-responsiveness
	Bca_GomC04g04080.mRNA1	TGACG-motif	216	221	MeJA-responsiveness
	Bca_GomC04g04080.mRNA1	TGACG-motif	490	495	MeJA-responsiveness
	Bca_GomC04g27490.mRNA1	TGACG-motif	949	954	MeJA-responsiveness
	Bca_GomC04g27490.mRNA1	TGACG-motif	1439	1444	MeJA-responsiveness
	Bca_GomC04g38750.mRNA1	TGACG-motif	1467	1472	MeJA-responsiveness
	Bca_GomC04g53330.mRNA1	TGACG-motif	482	487	MeJA-responsiveness
	Bca_GomC04g62030.mRNA1	TGACG-motif	488	493	MeJA-responsiveness
	Bca_GomC05g21270.mRNA1	TGACG-motif	55	60	MeJA-responsiveness
	Bca_GomC05g21270.mRNA1	TGACG-motif	200	205	MeJA-responsiveness
	Bca_GomC05g21270.mRNA1	TGACG-motif	1338	1343	MeJA-responsiveness
	Bca_GomC05g38280.mRNA1	TGACG-motif	2	7	MeJA-responsiveness
	Bca_GomC06g28810.mRNA1	TGACG-motif	404	409	MeJA-responsiveness
	Bca_GomC06g28810.mRNA1	TGACG-motif	977	982	MeJA-responsiveness
	Bca_GomC06g28810.mRNA1	TGACG-motif	1119	1124	MeJA-responsiveness
	Bca_GomC06g52840.mRNA1	TGACG-motif	1488	1493	MeJA-responsiveness
	Bca_GomC06g52840.mRNA1	TGACG-motif	1946	1951	MeJA-responsiveness
	Bca_GomC06g54280.mRNA1	TGACG-motif	549	554	MeJA-responsiveness
	Bca_GomC07g07420.mRNA1	TGACG-motif	1218	1223	MeJA-responsiveness
	Bca_GomC07g07420.mRNA1	TGACG-motif	1230	1235	MeJA-responsiveness
	Bca_GomC07g27120.mRNA1	TGACG-motif	369	374	MeJA-responsiveness
	Bca_GomC07g27120.mRNA1	TGACG-motif	971	976	MeJA-responsiveness
	Bca_GomC07g27120.mRNA1	TGACG-motif	1096	1101	MeJA-responsiveness
	Bca_GomC07g46800.mRNA1	TGACG-motif	589	594	MeJA-responsiveness
	Bca_GomC07g62430.mRNA1	TGACG-motif	53	58	MeJA-responsiveness
	Bca_GomC07g62430.mRNA1	TGACG-motif	648	653	MeJA-responsiveness
	Bca_GomC07g62480.mRNA1	TGACG-motif	54	59	MeJA-responsiveness
	Bca_GomC07g62480.mRNA1	TGACG-motif	649	654	MeJA-responsiveness
	Bca_GomC08g40410.mRNA1	TGACG-motif	1779	1784	MeJA-responsiveness
	Bca_GomC08g40410.mRNA1	TGACG-motif	1985	1990	MeJA-responsiveness
	Bca_GomC08g52900.mRNA1	TGACG-motif	252	257	MeJA-responsiveness
	Bca_GomC08g52900.mRNA1	TGACG-motif	1915	1920	MeJA-responsiveness
	Bca_GomC09g01360.mRNA1	TGACG-motif	1274	1279	MeJA-responsiveness
	Bca_GomC09g44650.mRNA1	TGACG-motif	462	467	MeJA-responsiveness
	Bca_GomC09g44650.mRNA1	TGACG-motif	1102	1107	MeJA-responsiveness
	Bca_GomC09g44720.mRNA1	TGACG-motif	162	167	MeJA-responsiveness
	Bca_GomC09g52370.mRNA1	TGACG-motif	236	241	MeJA-responsiveness
	Bca_GomC09g52370.mRNA1	TGACG-motif	386	391	MeJA-responsiveness
	Bca_GomC09g52580.mRNA1	TGACG-motif	237	242	MeJA-responsiveness
	Bca_GomC09g52580.mRNA1	TGACG-motif	387	392	MeJA-responsiveness
	Bca_GomC09g52880.mRNA1	TGACG-motif	239	244	MeJA-responsiveness
	Bca_GomC09g52880.mRNA1	TGACG-motif	830	835	MeJA-responsiveness
	Bca_GomC09g52880.mRNA1	TGACG-motif	1195	1200	MeJA-responsiveness
	Bca_GomC09g60750.mRNA1	TGACG-motif	468	473	MeJA-responsiveness
	Bca_GomB02g100180.mRNA1	TGA-element	1191	1197	auxin responsiveness
	Bca_GomB02g13180.mRNA1	TGA-element	1818	1824	auxin responsiveness
	Bca_GomB02g14030.mRNA1	TGA-element	1418	1424	auxin responsiveness
	Bca_GomB02g39090.mRNA1	TGA-element	638	644	auxin responsiveness
	Bca_GomB02g39180.mRNA1	TGA-element	318	324	auxin responsiveness
	Bca_GomB02g45710.mRNA1	TGA-element	1352	1358	auxin responsiveness
	Bca_GomB02g52390.mRNA1	TGA-element	524	530	auxin responsiveness
	Bca_GomB02g56090.mRNA1	TGA-element	1020	1026	auxin responsiveness
	Bca_GomB02g56090.mRNA1	TGA-element	1913	1919	auxin responsiveness
	Bca_GomB02g58070.mRNA1	TGA-element	1914	1920	auxin responsiveness
	Bca_GomB02g87080.mRNA1	TGA-element	1819	1825	auxin responsiveness
	Bca_GomB02g87120.mRNA1	TGA-element	1819	1825	auxin responsiveness
	Bca_GomB02g97030.mRNA1	TGA-element	644	650	auxin responsiveness
	Bca_GomB03g46160.mRNA1	TGA-element	1898	1904	auxin responsiveness
	Bca_GomB03g91480.mRNA1	TGA-element	624	630	auxin responsiveness
	Bca_GomB03g91480.mRNA1	TGA-element	1261	1267	auxin responsiveness
	Bca_GomB05g11090.mRNA1	TGA-element	611	617	auxin responsiveness
	Bca_GomB05g11090.mRNA1	TGA-element	1262	1268	auxin responsiveness
	Bca_GomB05g29780.mRNA1	TGA-element	675	681	auxin responsiveness
	Bca_GomB05g60460.mRNA1	TGA-element	224	230	auxin responsiveness
	Bca_GomB05g60460.mRNA1	TGA-element	946	952	auxin responsiveness
	Bca_GomB05g60500.mRNA1	TGA-element	626	632	auxin responsiveness
	Bca_GomB05g60500.mRNA1	TGA-element	1383	1389	auxin responsiveness
	Bca_GomB06g32440.mRNA1	TGA-element	786	792	auxin responsiveness
	Bca_GomB06g32440.mRNA1	TGA-element	821	827	auxin responsiveness
	Bca_GomB06g44050.mRNA1	TGA-element	328	334	auxin responsiveness
	Bca_GomB07g24220.mRNA1	TGA-element	1083	1089	auxin responsiveness
	Bca_GomB07g24220.mRNA1	TGA-element	1936	1942	auxin responsiveness
	Bca_GomB07g24220.mRNA1	TGA-element	1990	1996	auxin responsiveness
	Bca_GomB07g24320.mRNA1	TGA-element	1079	1085	auxin responsiveness
	Bca_GomB07g24320.mRNA1	TGA-element	1936	1942	auxin responsiveness
	Bca_GomB07g24320.mRNA1	TGA-element	1990	1996	auxin responsiveness
	Bca_GomB07g24360.mRNA1	TGA-element	1080	1086	auxin responsiveness
	Bca_GomB07g24360.mRNA1	TGA-element	1936	1942	auxin responsiveness
	Bca_GomB07g24360.mRNA1	TGA-element	1990	1996	auxin responsiveness
	Bca_GomB08g04020.mRNA1	TGA-element	967	973	auxin responsiveness
	Bca_GomB08g04020.mRNA1	TGA-element	989	995	auxin responsiveness
	Bca_GomB08g04090.mRNA1	TGA-element	396	402	auxin responsiveness
	Bca_GomB08g04090.mRNA1	TGA-element	418	424	auxin responsiveness
	Bca_GomB08g04300.mRNA1	TGA-element	965	971	auxin responsiveness
	Bca_GomB08g04300.mRNA1	TGA-element	987	993	auxin responsiveness
	Bca_GomC01g19950.mRNA1	TGA-element	1385	1391	auxin responsiveness
	Bca_GomC01g19950.mRNA1	TGA-element	1545	1551	auxin responsiveness
	Bca_GomC02g12390.mRNA1	TGA-element	1344	1350	auxin responsiveness
	Bca_GomC02g12450.mRNA1	TGA-element	521	527	auxin responsiveness
	Bca_GomC02g12450.mRNA1	TGA-element	972	978	auxin responsiveness
	Bca_GomC03g06730.mRNA1	TGA-element	839	845	auxin responsiveness
	Bca_GomC03g09640.mRNA1	TGA-element	22	28	auxin responsiveness
	Bca_GomC03g62100.mRNA1	TGA-element	350	356	auxin responsiveness
	Bca_GomC04g27490.mRNA1	TGA-element	1914	1920	auxin responsiveness
	Bca_GomC04g62030.mRNA1	TGA-element	552	558	auxin responsiveness
	Bca_GomC05g56190.mRNA1	TGA-element	1820	1826	auxin responsiveness
	Bca_GomC06g28810.mRNA1	TGA-element	694	700	auxin responsiveness
	Bca_GomC06g28810.mRNA1	TGA-element	960	966	auxin responsiveness
	Bca_GomC07g07420.mRNA1	TGA-element	548	554	auxin responsiveness
	Bca_GomC07g27120.mRNA1	TGA-element	678	684	auxin responsiveness
	Bca_GomC07g46800.mRNA1	TGA-element	167	173	auxin responsiveness
	Bca_GomC07g46800.mRNA1	TGA-element	1358	1364	auxin responsiveness
	Bca_GomC07g53930.mRNA1	TGA-element	1819	1825	auxin responsiveness
	Bca_GomC07g64580.mRNA1	TGA-element	52	58	auxin responsiveness
	Bca_GomC07g64580.mRNA1	TGA-element	760	766	auxin responsiveness
	Bca_GomC08g33670.mRNA1	TGA-element	182	188	auxin responsiveness
	Bca_GomC09g01360.mRNA1	TGA-element	1199	1205	auxin responsiveness

## Sheet: Table S6
	Table S6. Primers used for qPCR
	Gene name	Primer F sequence	Primer R sequence
	BcaCPK2.B01a	GGAAGACGCCAAACAGAGGA	TTGGACAACACCGTCACCAA
	BcaCPK5.B02a	CGAACACGCCAAATAGCCAG	AAGCAAACGAGAACGACCCT
	BcaCPK6.B02	CAAGACAACGACGACGAGGA	GAATCCTCCACCACGACACA
	BcaCPK13.B02	TTTTGGCGCAGTCTTCGTTG	GGACATGCTTCCTCTCGCTT
	BcaCPK16.B02b	AGGCATAAACGGGAGGTTCG	AGGAGCGTTCAACACCACAA
	BcaCPK17.B02	GTCGTCTCCGTCGATTCTCC	TCTCCTTCTTCGGCGGTTTC
	BcaCPK19.B02a	CATGCGGACGCTTTGTGTAG	CCGTTAGCCGAGAGGTTTGT
	BcaCPK24.B01b	GGGCGTCGAAACAAGAACAC	AGCCACTGAGAGACAGCAAC
	BcaCPK26.B02	TCCCTGCCGTTAGGAGATGA	GCTTAGACACTGCCTCTCGG
	BcaCPK28.B07	TAGTTGTCGTGCCTGCGAAT	CCCAAGCAAGGTTGTGAGGA
	BcaCPK30.B03	AGCATGACGCGAAGAAAGGA	TGCCTCTTTGCCACCTGAAA
	BcaCPK34.B05	CCCATGTTGGGAAGCGTACT	ACAGTCTTCCCGAGACCCAT
	actin	TTCAATGTCCCTGCCATGTA	GAGACGGAGGATAGCGTGAG
